# Supplementary material for: Nocturnal Foraging by Red-Legged Kittiwakes, a Surface Feeding Seabird That Relies on Deep Water Prey During Reproduction
Source: PLoS One. 2015 Oct 14;10(10):e0138850. doi: 10.1371/journal.pone.0138850 (PMC4605634; doi:10.1371/journal.pone.0138850)
Supplement: S1 Dataset — (XLS) [file pone.0138850.s001.xls]

## Sheet: GPS
BirdID	TripID	LocalTime	Time of Day (1: Day, 2: Dusk (Night), 3: Dark Night (Night), 4: Dawn (Night))	Long	Lat	Location Type	Behavioral Type
RLKI15	1	2013-07-29 12:36:12	1	190.358	56.5415	Land	Flight
RLKI15	1	2013-07-29 12:37:10	1	190.365	56.5382	Land	Flight
RLKI15	1	2013-07-29 12:38:10	1	190.376	56.5378	Land	Flight
RLKI15	1	2013-07-29 12:39:08	1	190.386	56.5363	Land	Flight
RLKI15	1	2013-07-29 12:40:08	1	190.398	56.5352	Land	Flight
RLKI15	1	2013-07-29 12:41:05	1	190.408	56.5347	Land	Flight
RLKI15	1	2013-07-29 12:42:06	1	190.419	56.5329	Land	Flight
RLKI15	1	2013-07-29 12:43:11	1	190.429	56.5335	Land	Flight
RLKI15	1	2013-07-29 12:44:08	1	190.438	56.5345	Land	Flight
RLKI15	1	2013-07-29 12:45:07	1	190.449	56.5346	Land	Flight
RLKI15	1	2013-07-29 12:46:10	1	190.462	56.5351	Shelf	Flight
RLKI15	1	2013-07-29 12:47:11	1	190.474	56.5333	Shelf	Flight
RLKI15	1	2013-07-29 12:48:10	1	190.486	56.5309	Shelf	Flight
RLKI15	1	2013-07-29 12:49:10	1	190.498	56.5283	Shelf	Flight
RLKI15	1	2013-07-29 12:50:09	1	190.508	56.5253	Shelf	Flight
RLKI15	1	2013-07-29 12:51:09	1	190.516	56.5208	Shelf	Flight
RLKI15	1	2013-07-29 12:52:05	1	190.523	56.5158	Shelf	Flight
RLKI15	1	2013-07-29 12:53:08	1	190.531	56.5108	Shelf	Flight
RLKI15	1	2013-07-29 12:54:09	1	190.538	56.5059	Shelf	Flight
RLKI15	1	2013-07-29 12:55:09	1	190.545	56.5011	Shelf	Flight
RLKI15	1	2013-07-29 12:56:09	1	190.553	56.4963	Shelf	Flight
RLKI15	1	2013-07-29 12:57:08	1	190.558	56.4929	Shelf	Flight
RLKI15	1	2013-07-29 12:58:09	1	190.564	56.4873	Shelf	Flight
RLKI15	1	2013-07-29 12:59:08	1	190.57	56.4818	Shelf	Flight
RLKI15	1	2013-07-29 13:00:08	1	190.577	56.4764	Shelf	Flight
RLKI15	1	2013-07-29 13:01:05	1	190.583	56.471	Shelf	Flight
RLKI15	1	2013-07-29 13:02:04	1	190.589	56.4657	Shelf	Flight
RLKI15	1	2013-07-29 13:03:08	1	190.596	56.4599	Shelf	Flight
RLKI15	1	2013-07-29 13:04:05	1	190.602	56.4546	Shelf	Flight
RLKI15	1	2013-07-29 13:05:08	1	190.608	56.4485	Shelf	Flight
RLKI15	1	2013-07-29 13:06:07	1	190.612	56.4423	Shelf	Flight
RLKI15	1	2013-07-29 13:07:08	1	190.616	56.4354	Shelf	Flight
RLKI15	1	2013-07-29 13:08:08	1	190.62	56.4286	Shelf	Flight
RLKI15	1	2013-07-29 13:09:08	1	190.627	56.423	Shelf	Flight
RLKI15	1	2013-07-29 13:10:09	1	190.633	56.4174	Shelf	Flight
RLKI15	1	2013-07-29 13:11:08	1	190.639	56.4117	Shelf	Flight
RLKI15	1	2013-07-29 13:12:05	1	190.644	56.4059	Shelf	Flight
RLKI15	1	2013-07-29 13:13:09	1	190.649	56.399	Shelf	Flight
RLKI15	1	2013-07-29 13:14:08	1	190.654	56.3932	Shelf	Flight
RLKI15	1	2013-07-29 13:15:08	1	190.659	56.3867	Shelf	Flight
RLKI15	1	2013-07-29 13:16:08	1	190.663	56.3804	Shelf	Flight
RLKI15	1	2013-07-29 13:17:08	1	190.668	56.3741	Shelf	Flight
RLKI15	1	2013-07-29 13:18:06	1	190.671	56.3675	Shelf	Flight
RLKI15	1	2013-07-29 13:19:08	1	190.675	56.3604	Shelf	Flight
RLKI15	1	2013-07-29 13:20:07	1	190.678	56.3538	Shelf	Flight
RLKI15	1	2013-07-29 13:21:07	1	190.682	56.3475	Shelf	Flight
RLKI15	1	2013-07-29 13:22:08	1	190.688	56.3414	Shelf	Flight
RLKI15	1	2013-07-29 13:23:09	1	190.693	56.3352	Shelf	Flight
RLKI15	1	2013-07-29 13:24:07	1	190.697	56.329	Shelf	Flight
RLKI15	1	2013-07-29 13:25:07	1	190.702	56.324	Shelf	Flight
RLKI15	1	2013-07-29 13:26:10	1	190.707	56.3171	Shelf	Flight
RLKI15	1	2013-07-29 13:27:09	1	190.711	56.3107	Shelf	Flight
RLKI15	1	2013-07-29 13:28:08	1	190.716	56.3047	Shelf	Flight
RLKI15	1	2013-07-29 13:29:07	1	190.721	56.2984	Shelf	Flight
RLKI15	1	2013-07-29 13:30:07	1	190.725	56.292	Shelf	Flight
RLKI15	1	2013-07-29 13:31:09	1	190.73	56.2858	Shelf	Flight
RLKI15	1	2013-07-29 13:32:09	1	190.735	56.2797	ShelfBreak	Flight
RLKI15	1	2013-07-29 13:33:07	1	190.74	56.2735	ShelfBreak	Flight
RLKI15	1	2013-07-29 13:34:08	1	190.745	56.2669	ShelfBreak	Flight
RLKI15	1	2013-07-29 13:35:09	1	190.749	56.2604	ShelfBreak	Flight
RLKI15	1	2013-07-29 13:36:07	1	190.754	56.2542	ShelfBreak	Flight
RLKI15	1	2013-07-29 13:37:08	1	190.759	56.2477	ShelfBreak	Flight
RLKI15	1	2013-07-29 13:38:09	1	190.764	56.2427	ShelfBreak	Flight
RLKI15	1	2013-07-29 13:39:08	1	190.768	56.2364	ShelfBreak	Flight
RLKI15	1	2013-07-29 13:40:10	1	190.775	56.2309	ShelfBreak	Flight
RLKI15	1	2013-07-29 13:41:07	1	190.78	56.2255	ShelfBreak	Flight
RLKI15	1	2013-07-29 13:42:11	1	190.787	56.2194	ShelfBreak	Flight
RLKI15	1	2013-07-29 13:43:10	1	190.793	56.2141	ShelfBreak	Flight
RLKI15	1	2013-07-29 13:44:09	1	190.799	56.208	ShelfBreak	Flight
RLKI15	1	2013-07-29 13:45:09	1	190.804	56.2018	ShelfBreak	Flight
RLKI15	1	2013-07-29 13:46:07	1	190.81	56.1962	ShelfBreak	Flight
RLKI15	1	2013-07-29 13:47:10	1	190.816	56.1906	ShelfBreak	Flight
RLKI15	1	2013-07-29 13:48:11	1	190.823	56.1853	ShelfBreak	Flight
RLKI15	1	2013-07-29 13:49:07	1	190.829	56.1806	ShelfBreak	Flight
RLKI15	1	2013-07-29 13:50:09	1	190.837	56.1756	ShelfBreak	Flight
RLKI15	1	2013-07-29 13:51:09	1	190.844	56.1707	ShelfBreak	Flight
RLKI15	1	2013-07-29 13:52:09	1	190.851	56.1656	ShelfBreak	Flight
RLKI15	1	2013-07-29 13:53:07	1	190.855	56.1601	ShelfBreak	Flight
RLKI15	1	2013-07-29 13:54:10	1	190.862	56.155	ShelfBreak	Flight
RLKI15	1	2013-07-29 13:55:11	1	190.868	56.1507	ShelfBreak	Flight
RLKI15	1	2013-07-29 13:56:11	1	190.875	56.1473	ShelfBreak	Flight
RLKI15	1	2013-07-29 13:57:07	1	190.882	56.1433	ShelfBreak	Flight
RLKI15	1	2013-07-30 03:29:13	3	191.465	55.0384	Basin	Non-flight
RLKI15	1	2013-07-30 03:30:06	3	191.465	55.0386	Basin	Non-flight
RLKI15	1	2013-07-30 03:31:07	3	191.464	55.0388	Basin	Non-flight
RLKI15	1	2013-07-30 03:32:02	3	191.464	55.0389	Basin	Non-flight
RLKI15	1	2013-07-30 03:33:05	3	191.463	55.0391	Basin	Non-flight
RLKI15	1	2013-07-30 03:34:05	3	191.463	55.0393	Basin	Non-flight
RLKI15	1	2013-07-30 03:35:06	3	191.463	55.0395	Basin	Non-flight
RLKI15	1	2013-07-30 03:36:05	3	191.462	55.0396	Basin	Non-flight
RLKI15	1	2013-07-30 03:37:03	3	191.462	55.0399	Basin	Non-flight
RLKI15	1	2013-07-30 03:38:59	3	191.461	55.0401	Basin	Non-flight
RLKI15	1	2013-07-30 03:40:04	3	191.461	55.0403	Basin	Non-flight
RLKI15	1	2013-07-30 03:41:07	3	191.46	55.0406	Basin	Non-flight
RLKI15	1	2013-07-30 03:42:05	3	191.46	55.0408	Basin	Non-flight
RLKI15	1	2013-07-30 03:43:05	3	191.46	55.041	Basin	Non-flight
RLKI15	1	2013-07-30 03:44:05	3	191.46	55.0413	Basin	Non-flight
RLKI15	1	2013-07-30 03:45:03	3	191.459	55.0415	Basin	Non-flight
RLKI15	1	2013-07-30 03:46:05	3	191.459	55.0417	Basin	Non-flight
RLKI15	1	2013-07-30 03:47:05	3	191.458	55.0419	Basin	Non-flight
RLKI15	1	2013-07-30 03:48:05	3	191.458	55.0421	Basin	Non-flight
RLKI15	1	2013-07-30 03:49:07	3	191.458	55.0425	Basin	Non-flight
RLKI15	1	2013-07-30 03:50:07	3	191.457	55.0426	Basin	Non-flight
RLKI15	1	2013-07-30 03:51:08	3	191.457	55.0429	Basin	Non-flight
RLKI15	1	2013-07-30 03:52:04	3	191.457	55.0432	Basin	Non-flight
RLKI15	1	2013-07-30 03:53:05	3	191.456	55.0435	Basin	Non-flight
RLKI15	1	2013-07-30 03:54:05	3	191.456	55.0438	Basin	Non-flight
RLKI15	1	2013-07-30 03:55:05	3	191.456	55.0441	Basin	Non-flight
RLKI15	1	2013-07-30 03:56:07	3	191.455	55.0443	Basin	Non-flight
RLKI15	1	2013-07-30 03:57:05	3	191.455	55.0446	Basin	Non-flight
RLKI15	1	2013-07-30 03:58:05	3	191.454	55.0448	Basin	Non-flight
RLKI15	1	2013-07-30 03:59:09	3	191.454	55.0451	Basin	Non-flight
RLKI15	1	2013-07-30 04:00:12	3	191.453	55.0453	Basin	Non-flight
RLKI15	1	2013-07-30 04:01:11	3	191.453	55.0456	Basin	Non-flight
RLKI15	1	2013-07-30 04:02:08	3	191.453	55.0457	Basin	Non-flight
RLKI15	1	2013-07-30 04:03:11	3	191.452	55.046	Basin	Non-flight
RLKI15	1	2013-07-30 04:04:06	3	191.452	55.0462	Basin	Non-flight
RLKI15	1	2013-07-30 04:05:07	3	191.451	55.0466	Basin	Non-flight
RLKI15	1	2013-07-30 04:06:08	3	191.451	55.0468	Basin	Non-flight
RLKI15	1	2013-07-30 04:07:14	3	191.45	55.0471	Basin	Non-flight
RLKI15	1	2013-07-30 04:08:08	3	191.45	55.0474	Basin	Non-flight
RLKI15	1	2013-07-30 04:09:07	3	191.45	55.0478	Basin	Non-flight
RLKI15	1	2013-07-30 04:10:08	3	191.449	55.048	Basin	Non-flight
RLKI15	1	2013-07-30 04:11:13	3	191.449	55.0483	Basin	Non-flight
RLKI15	1	2013-07-30 04:12:42	3	191.448	55.0489	Basin	Non-flight
RLKI15	1	2013-07-30 04:14:04	3	191.448	55.0493	Basin	Non-flight
RLKI15	1	2013-07-30 04:15:07	3	191.447	55.0497	Basin	Non-flight
RLKI15	1	2013-07-30 04:16:59	3	191.446	55.0505	Basin	Non-flight
RLKI15	1	2013-07-30 04:17:59	3	191.446	55.0505	Basin	Non-flight
RLKI15	1	2013-07-30 04:19:03	3	191.446	55.051	Basin	Non-flight
RLKI15	1	2013-07-30 04:20:15	3	191.445	55.0514	Basin	Non-flight
RLKI15	1	2013-07-30 04:21:09	3	191.445	55.0516	Basin	Non-flight
RLKI15	1	2013-07-30 04:22:08	3	191.445	55.052	Basin	Non-flight
RLKI15	1	2013-07-30 04:23:10	3	191.444	55.0524	Basin	Non-flight
RLKI15	1	2013-07-30 04:24:06	3	191.444	55.0528	Basin	Non-flight
RLKI15	1	2013-07-30 04:25:08	3	191.444	55.0529	Basin	Non-flight
RLKI15	1	2013-07-30 04:26:02	3	191.443	55.0533	Basin	Non-flight
RLKI15	1	2013-07-30 04:27:05	3	191.443	55.0537	Basin	Non-flight
RLKI15	1	2013-07-30 04:28:06	3	191.443	55.054	Basin	Non-flight
RLKI15	1	2013-07-30 04:29:08	3	191.443	55.0542	Basin	Non-flight
RLKI15	1	2013-07-30 04:30:08	3	191.442	55.0545	Basin	Non-flight
RLKI15	1	2013-07-30 04:31:08	3	191.442	55.0548	Basin	Non-flight
RLKI15	1	2013-07-30 04:32:18	3	191.442	55.055	Basin	Non-flight
RLKI15	1	2013-07-30 04:33:07	3	191.441	55.0554	Basin	Non-flight
RLKI15	1	2013-07-30 04:34:11	3	191.441	55.0557	Basin	Non-flight
RLKI15	1	2013-07-30 04:35:06	3	191.441	55.056	Basin	Non-flight
RLKI15	1	2013-07-30 04:36:09	3	191.44	55.0564	Basin	Non-flight
RLKI15	1	2013-07-30 04:37:15	3	191.44	55.0567	Basin	Non-flight
RLKI15	1	2013-07-30 04:38:11	3	191.44	55.0568	Basin	Non-flight
RLKI15	1	2013-07-30 04:39:10	3	191.44	55.0572	Basin	Non-flight
RLKI15	1	2013-07-30 04:40:15	3	191.44	55.0576	Basin	Non-flight
RLKI15	1	2013-07-30 04:41:35	3	191.439	55.058	Basin	Non-flight
RLKI15	1	2013-07-30 04:42:09	3	191.439	55.0581	Basin	Non-flight
RLKI15	1	2013-07-30 04:43:16	3	191.439	55.0583	Basin	Non-flight
RLKI15	1	2013-07-30 04:55:11	3	191.436	55.0611	Basin	Non-flight
RLKI15	1	2013-07-30 04:56:21	3	191.436	55.061	Basin	Non-flight
RLKI15	1	2013-07-30 04:57:07	3	191.436	55.0613	Basin	Non-flight
RLKI15	1	2013-07-30 04:58:11	3	191.436	55.0618	Basin	Non-flight
RLKI15	1	2013-07-30 04:59:32	3	191.435	55.0621	Basin	Non-flight
RLKI15	1	2013-07-30 05:00:02	3	191.435	55.0622	Basin	Non-flight
RLKI15	1	2013-07-30 05:01:59	3	191.435	55.0628	Basin	Non-flight
RLKI15	1	2013-07-30 05:03:03	3	191.435	55.0631	Basin	Non-flight
RLKI15	1	2013-07-30 05:04:59	3	191.434	55.0637	Basin	Non-flight
RLKI15	1	2013-07-30 05:05:59	3	191.434	55.064	Basin	Non-flight
RLKI15	1	2013-07-30 05:07:02	4	191.434	55.0644	Basin	Non-flight
RLKI15	1	2013-07-30 05:08:03	4	191.433	55.0647	Basin	Non-flight
RLKI15	1	2013-07-30 05:09:02	4	191.433	55.065	Basin	Non-flight
RLKI15	1	2013-07-30 05:10:05	4	191.433	55.0652	Basin	Non-flight
RLKI15	1	2013-07-30 05:11:01	4	191.433	55.0655	Basin	Non-flight
RLKI15	1	2013-07-30 05:12:07	4	191.433	55.0639	Basin	Non-flight
RLKI15	1	2013-07-30 05:13:06	4	191.434	55.0631	Basin	Non-flight
RLKI15	1	2013-07-30 05:14:01	4	191.433	55.0633	Basin	Non-flight
RLKI15	1	2013-07-30 05:15:59	4	191.433	55.0639	Basin	Non-flight
RLKI15	1	2013-07-30 05:16:59	4	191.433	55.0642	Basin	Non-flight
RLKI15	1	2013-07-30 05:17:59	4	191.433	55.0644	Basin	Non-flight
RLKI15	1	2013-07-30 05:18:59	4	191.432	55.0645	Basin	Non-flight
RLKI15	1	2013-07-30 05:19:59	4	191.432	55.0648	Basin	Non-flight
RLKI15	1	2013-07-30 05:21:02	4	191.432	55.0651	Basin	Non-flight
RLKI15	1	2013-07-30 05:22:05	4	191.432	55.0653	Basin	Non-flight
RLKI15	1	2013-07-30 05:23:01	4	191.432	55.0656	Basin	Flight
RLKI15	1	2013-07-30 05:24:05	4	191.431	55.0613	Basin	Flight
RLKI15	1	2013-07-30 05:25:04	4	191.432	55.0592	Basin	Non-flight
RLKI15	1	2013-07-30 05:26:05	4	191.431	55.0594	Basin	Non-flight
RLKI15	1	2013-07-30 05:27:04	4	191.432	55.0595	Basin	Non-flight
RLKI15	1	2013-07-30 05:28:05	4	191.431	55.0597	Basin	Non-flight
RLKI15	1	2013-07-30 05:29:06	4	191.431	55.0599	Basin	Non-flight
RLKI15	1	2013-07-30 05:30:01	4	191.432	55.0608	Basin	Non-flight
RLKI15	1	2013-07-30 05:31:04	4	191.432	55.061	Basin	Non-flight
RLKI15	1	2013-07-30 05:32:01	4	191.431	55.0612	Basin	Non-flight
RLKI15	1	2013-07-30 05:33:04	4	191.431	55.0615	Basin	Non-flight
RLKI15	1	2013-07-30 05:34:03	4	191.431	55.0616	Basin	Non-flight
RLKI15	1	2013-07-30 05:35:01	4	191.431	55.0619	Basin	Non-flight
RLKI15	1	2013-07-30 05:36:59	4	191.431	55.0622	Basin	Non-flight
RLKI15	1	2013-07-30 05:38:00	4	191.43	55.0625	Basin	Non-flight
RLKI15	1	2013-07-30 05:39:05	4	191.431	55.0625	Basin	Non-flight
RLKI15	1	2013-07-30 05:40:02	4	191.43	55.0626	Basin	Non-flight
RLKI15	1	2013-07-30 05:41:05	4	191.43	55.0612	Basin	Non-flight
RLKI15	1	2013-07-30 05:42:06	4	191.43	55.0614	Basin	Non-flight
RLKI15	1	2013-07-30 05:43:01	4	191.43	55.0616	Basin	Non-flight
RLKI15	1	2013-07-30 05:44:07	4	191.431	55.061	Basin	Flight
RLKI15	1	2013-07-30 05:45:04	4	191.43	55.0581	Basin	Flight
RLKI15	1	2013-07-30 05:46:09	4	191.43	55.0554	Basin	Flight
RLKI15	1	2013-07-30 05:47:08	4	191.43	55.0519	Basin	Flight
RLKI15	1	2013-07-30 05:48:07	4	191.43	55.0493	Basin	Flight
RLKI15	1	2013-07-30 05:49:06	4	191.433	55.0475	Basin	Flight
RLKI15	1	2013-07-30 05:50:06	4	191.433	55.0446	Basin	Flight
RLKI15	1	2013-07-30 05:51:08	4	191.435	55.0422	Basin	Flight
RLKI15	1	2013-07-30 05:52:05	4	191.435	55.0377	Basin	Flight
RLKI15	1	2013-07-30 05:53:07	4	191.436	55.0358	Basin	Non-flight
RLKI15	1	2013-07-30 05:54:03	4	191.435	55.036	Basin	Non-flight
RLKI15	1	2013-07-30 05:55:07	4	191.436	55.0355	Basin	Non-flight
RLKI15	1	2013-07-30 05:56:07	4	191.437	55.0351	Basin	Non-flight
RLKI15	1	2013-07-30 05:57:07	4	191.437	55.0353	Basin	Non-flight
RLKI15	1	2013-07-30 05:58:05	4	191.436	55.0357	Basin	Non-flight
RLKI15	2	2013-07-31 10:19:59	1	190.326	56.5803	Land	Non-flight
RLKI15	2	2013-07-31 10:20:59	1	190.326	56.5811	Land	Flight
RLKI15	2	2013-07-31 10:21:59	1	190.328	56.5842	Land	Flight
RLKI15	2	2013-07-31 10:22:59	1	190.334	56.5849	Land	Flight
RLKI15	2	2013-07-31 10:23:59	1	190.342	56.5853	Land	Flight
RLKI15	2	2013-07-31 10:24:59	1	190.346	56.5873	Land	Flight
RLKI15	2	2013-07-31 10:25:58	1	190.351	56.5875	Land	Non-flight
RLKI15	2	2013-07-31 10:26:59	1	190.351	56.5876	Land	Non-flight
RLKI15	2	2013-07-31 10:27:59	1	190.352	56.5877	Land	Non-flight
RLKI15	2	2013-07-31 10:28:59	1	190.353	56.5867	Land	Flight
RLKI15	2	2013-07-31 10:29:55	1	190.358	56.584	Land	Non-flight
RLKI15	2	2013-07-31 10:30:57	1	190.36	56.5852	Land	Non-flight
RLKI15	2	2013-07-31 10:31:57	1	190.36	56.5855	Land	Flight
RLKI15	2	2013-07-31 10:32:58	1	190.366	56.5867	Land	Flight
RLKI15	2	2013-07-31 10:34:55	1	190.375	56.5871	Land	Non-flight
RLKI15	2	2013-07-31 10:35:54	1	190.375	56.5872	Land	Non-flight
RLKI15	2	2013-07-31 10:36:59	1	190.375	56.5871	Land	Non-flight
RLKI15	2	2013-07-31 10:37:58	1	190.375	56.5871	Land	Non-flight
RLKI15	2	2013-07-31 10:38:59	1	190.375	56.5874	Land	Flight
RLKI15	2	2013-07-31 10:39:59	1	190.368	56.5879	Land	Flight
RLKI15	2	2013-07-31 10:40:57	1	190.365	56.5873	Land	Flight
RLKI15	2	2013-07-31 10:41:59	1	190.356	56.5887	Land	Flight
RLKI15	2	2013-07-31 10:42:59	1	190.356	56.5917	Land	Flight
RLKI15	2	2013-07-31 10:43:56	1	190.361	56.591	Land	Non-flight
RLKI15	2	2013-07-31 10:44:59	1	190.362	56.5921	Land	Flight
RLKI15	2	2013-07-31 10:45:56	1	190.363	56.5944	Land	Flight
RLKI15	2	2013-07-31 10:46:58	1	190.362	56.5982	Land	Flight
RLKI15	2	2013-07-31 10:47:59	1	190.36	56.602	Land	Flight
RLKI15	2	2013-07-31 10:48:58	1	190.349	56.6026	Land	Flight
RLKI15	2	2013-07-31 10:49:59	1	190.341	56.6062	Land	Flight
RLKI15	2	2013-07-31 10:50:58	1	190.345	56.611	Land	Flight
RLKI15	2	2013-07-31 10:51:55	1	190.35	56.6098	Land	Flight
RLKI15	2	2013-07-31 10:52:58	1	190.355	56.6111	Land	Flight
RLKI15	2	2013-07-31 10:53:59	1	190.352	56.6087	Land	Flight
RLKI15	2	2013-07-31 10:54:56	1	190.348	56.6078	Land	Flight
RLKI15	2	2013-07-31 10:55:56	1	190.345	56.6067	Land	Flight
RLKI15	2	2013-07-31 10:56:59	1	190.343	56.6079	Land	Flight
RLKI15	2	2013-07-31 10:57:58	1	190.344	56.6097	Land	Flight
RLKI15	2	2013-07-31 10:58:59	1	190.337	56.6107	Land	Flight
RLKI15	2	2013-07-31 10:59:59	1	190.331	56.6092	Land	Flight
RLKI15	2	2013-07-31 11:00:54	1	190.332	56.6068	Land	Flight
RLKI15	2	2013-07-31 11:01:57	1	190.335	56.6063	Land	Non-flight
RLKI15	2	2013-07-31 11:02:59	1	190.335	56.6063	Land	Non-flight
RLKI15	2	2013-07-31 11:03:59	1	190.335	56.6062	Land	Non-flight
RLKI15	2	2013-07-31 11:04:56	1	190.335	56.6062	Land	Flight
RLKI15	2	2013-07-31 11:05:59	1	190.332	56.6063	Land	Flight
RLKI15	2	2013-07-31 11:10:58	1	190.318	56.5818	Land	Flight
RLKI15	2	2013-07-31 11:11:59	1	190.312	56.5759	Land	Flight
RLKI15	2	2013-07-31 11:12:59	1	190.315	56.5723	Land	Flight
RLKI15	2	2013-07-31 11:13:59	1	190.321	56.5702	Land	Non-flight
RLKI15	2	2013-07-31 11:14:59	1	190.321	56.5702	Land	Flight
RLKI15	2	2013-07-31 11:15:59	1	190.325	56.5714	Land	Flight
RLKI15	2	2013-07-31 11:16:59	1	190.329	56.5749	Land	Flight
RLKI15	2	2013-07-31 11:17:59	1	190.334	56.5771	Land	Non-flight
RLKI15	2	2013-07-31 11:18:59	1	190.335	56.5776	Land	Non-flight
RLKI15	2	2013-07-31 11:19:59	1	190.335	56.5778	Land	Non-flight
RLKI15	2	2013-07-31 11:20:58	1	190.335	56.5777	Land	Non-flight
RLKI15	2	2013-07-31 11:21:58	1	190.335	56.5777	Land	Non-flight
RLKI15	2	2013-07-31 11:22:59	1	190.335	56.5777	Land	Non-flight
RLKI15	2	2013-07-31 11:23:59	1	190.335	56.5778	Land	Non-flight
RLKI15	2	2013-07-31 11:24:59	1	190.335	56.5779	Land	Non-flight
RLKI15	2	2013-07-31 11:25:59	1	190.335	56.5777	Land	Non-flight
RLKI15	2	2013-07-31 11:26:58	1	190.335	56.5777	Land	Non-flight
RLKI15	2	2013-07-31 11:27:59	1	190.335	56.5777	Land	Non-flight
RLKI15	2	2013-07-31 11:28:57	1	190.335	56.5775	Land	Non-flight
RLKI15	2	2013-07-31 11:30:02	1	190.335	56.5777	Land	Non-flight
RLKI15	2	2013-07-31 11:31:59	1	190.335	56.5777	Land	Non-flight
RLKI15	2	2013-07-31 11:34:59	1	190.335	56.5778	Land	Non-flight
RLKI15	2	2013-07-31 11:35:59	1	190.335	56.5777	Land	Non-flight
RLKI15	2	2013-07-31 11:36:58	1	190.335	56.5777	Land	Non-flight
RLKI15	2	2013-07-31 11:37:59	1	190.335	56.5777	Land	Non-flight
RLKI15	2	2013-07-31 11:38:59	1	190.335	56.5777	Land	Non-flight
RLKI15	2	2013-07-31 11:39:59	1	190.335	56.5777	Land	Non-flight
RLKI15	2	2013-07-31 11:40:59	1	190.335	56.5776	Land	Flight
RLKI15	2	2013-07-31 11:41:58	1	190.334	56.58	Land	Flight
RLKI15	2	2013-07-31 11:42:59	1	190.337	56.5835	Land	Flight
RLKI15	2	2013-07-31 11:43:59	1	190.338	56.5871	Land	Flight
RLKI15	2	2013-07-31 11:44:57	1	190.34	56.5897	Land	Flight
RLKI15	2	2013-07-31 11:45:58	1	190.34	56.5938	Land	Non-flight
RLKI15	2	2013-07-31 11:47:58	1	190.344	56.5959	Land	Flight
RLKI15	2	2013-07-31 11:48:59	1	190.347	56.5988	Land	Flight
RLKI15	2	2013-07-31 11:49:59	1	190.351	56.6021	Land	Flight
RLKI15	2	2013-07-31 11:50:58	1	190.334	56.6033	Land	Flight
RLKI15	2	2013-07-31 11:51:59	1	190.326	56.606	Land	Flight
RLKI15	2	2013-07-31 11:52:59	1	190.322	56.6141	Land	Flight
RLKI15	2	2013-07-31 11:53:59	1	190.326	56.6145	Land	Flight
RLKI15	2	2013-07-31 11:54:58	1	190.331	56.6159	Land	Flight
RLKI15	2	2013-07-31 11:55:56	1	190.337	56.6157	Land	Flight
RLKI15	2	2013-07-31 11:56:59	1	190.342	56.6143	Land	Flight
RLKI15	2	2013-07-31 11:57:59	1	190.349	56.6143	Land	Flight
RLKI15	2	2013-07-31 11:58:59	1	190.357	56.6121	Land	Flight
RLKI15	2	2013-07-31 11:59:59	1	190.366	56.6117	Land	Flight
RLKI15	2	2013-07-31 12:00:59	1	190.376	56.6113	Land	Flight
RLKI15	2	2013-07-31 12:01:59	1	190.382	56.6117	Land	Flight
RLKI15	2	2013-07-31 12:02:59	1	190.388	56.6115	Land	Flight
RLKI15	2	2013-07-31 12:03:59	1	190.393	56.6086	Land	Non-flight
RLKI15	2	2013-07-31 12:04:59	1	190.394	56.6079	Land	Non-flight
RLKI15	2	2013-07-31 12:05:59	1	190.395	56.6072	Land	Flight
RLKI15	2	2013-07-31 12:06:59	1	190.402	56.6049	Land	Flight
RLKI15	2	2013-07-31 12:07:59	1	190.394	56.6075	Land	Flight
RLKI15	2	2013-07-31 12:08:59	1	190.385	56.6101	Land	Flight
RLKI15	2	2013-07-31 12:09:56	1	190.38	56.6131	Land	Flight
RLKI15	2	2013-07-31 12:10:57	1	190.375	56.6153	Land	Flight
RLKI15	2	2013-07-31 12:12:04	1	190.37	56.616	Land	Flight
RLKI15	2	2013-07-31 12:13:01	1	190.363	56.6133	Land	Flight
RLKI15	2	2013-07-31 12:14:59	1	190.347	56.6074	Land	Flight
RLKI15	2	2013-07-31 12:15:59	1	190.346	56.6057	Land	Flight
RLKI15	2	2013-07-31 12:28:59	1	190.316	56.5286	Shelf	Flight
RLKI15	2	2013-07-31 12:30:06	1	190.321	56.5235	Shelf	Non-flight
RLKI15	2	2013-07-31 12:31:59	1	190.319	56.5209	Shelf	Flight
RLKI15	2	2013-07-31 12:33:03	1	190.32	56.5172	Shelf	Flight
RLKI15	2	2013-07-31 12:34:07	1	190.322	56.5154	Shelf	Flight
RLKI15	2	2013-07-31 12:35:59	1	190.324	56.5125	Shelf	Flight
RLKI15	2	2013-07-31 12:36:57	1	190.325	56.5079	Shelf	Flight
RLKI15	2	2013-07-31 12:37:59	1	190.326	56.4999	Shelf	Flight
RLKI15	2	2013-07-31 12:38:59	1	190.324	56.4909	Shelf	Flight
RLKI15	2	2013-07-31 12:39:59	1	190.324	56.4815	Shelf	Flight
RLKI15	2	2013-07-31 12:40:59	1	190.322	56.4719	Shelf	Flight
RLKI15	2	2013-07-31 12:41:57	1	190.321	56.4624	Shelf	Flight
RLKI15	2	2013-07-31 12:42:59	1	190.32	56.4524	Shelf	Flight
RLKI15	2	2013-07-31 12:43:59	1	190.32	56.4428	Shelf	Flight
RLKI15	2	2013-07-31 12:44:59	1	190.319	56.4366	Shelf	Flight
RLKI15	2	2013-07-31 12:45:59	1	190.319	56.4272	Shelf	Flight
RLKI15	2	2013-07-31 12:46:59	1	190.319	56.4176	Shelf	Flight
RLKI15	2	2013-07-31 12:47:59	1	190.318	56.4077	Shelf	Flight
RLKI15	2	2013-07-31 12:48:59	1	190.318	56.3973	Shelf	Flight
RLKI15	2	2013-07-31 12:49:58	1	190.319	56.3878	Shelf	Flight
RLKI15	2	2013-07-31 12:50:58	1	190.32	56.3781	Shelf	Flight
RLKI15	2	2013-07-31 12:51:58	1	190.32	56.3685	Shelf	Flight
RLKI15	2	2013-07-31 12:52:56	1	190.32	56.3591	Shelf	Flight
RLKI15	2	2013-07-31 12:53:56	1	190.321	56.3492	Shelf	Flight
RLKI15	2	2013-07-31 12:54:59	1	190.322	56.3387	Shelf	Flight
RLKI15	2	2013-07-31 12:55:58	1	190.322	56.3288	Shelf	Flight
RLKI15	2	2013-07-31 12:56:56	1	190.324	56.319	Shelf	Flight
RLKI15	2	2013-07-31 12:57:56	1	190.325	56.3094	Shelf	Flight
RLKI15	2	2013-07-31 12:58:59	1	190.327	56.2992	Shelf	Flight
RLKI15	2	2013-07-31 13:00:01	1	190.33	56.2897	Shelf	Flight
RLKI15	2	2013-07-31 13:01:59	1	190.337	56.2727	Shelf	Flight
RLKI15	2	2013-07-31 13:02:58	1	190.342	56.265	Shelf	Flight
RLKI15	2	2013-07-31 13:03:59	1	190.345	56.2561	ShelfBreak	Flight
RLKI15	2	2013-07-31 13:04:57	1	190.348	56.2477	ShelfBreak	Flight
RLKI15	2	2013-07-31 13:05:58	1	190.352	56.2388	ShelfBreak	Flight
RLKI15	2	2013-07-31 13:06:59	1	190.356	56.2301	ShelfBreak	Flight
RLKI15	2	2013-07-31 13:07:58	1	190.36	56.2218	ShelfBreak	Flight
RLKI15	2	2013-07-31 13:08:58	1	190.365	56.2135	ShelfBreak	Flight
RLKI15	2	2013-07-31 13:09:59	1	190.369	56.2047	ShelfBreak	Flight
RLKI15	2	2013-07-31 13:10:58	1	190.372	56.197	ShelfBreak	Flight
RLKI15	2	2013-07-31 13:11:56	1	190.377	56.1891	ShelfBreak	Flight
RLKI15	2	2013-07-31 13:12:58	1	190.382	56.1804	ShelfBreak	Flight
RLKI15	2	2013-07-31 13:14:01	1	190.387	56.1715	ShelfBreak	Flight
RLKI15	2	2013-07-31 13:15:58	1	190.395	56.1582	ShelfBreak	Flight
RLKI15	2	2013-07-31 13:16:55	1	190.4	56.1507	ShelfBreak	Flight
RLKI15	2	2013-07-31 13:17:58	1	190.405	56.1421	ShelfBreak	Flight
RLKI15	2	2013-07-31 13:18:59	1	190.409	56.1335	ShelfBreak	Flight
RLKI15	2	2013-07-31 13:19:59	1	190.413	56.1249	ShelfBreak	Flight
RLKI15	2	2013-07-31 19:21:59	1	189.919	56.1515	Shelf	Flight
RLKI15	2	2013-07-31 19:22:56	1	189.915	56.1574	Shelf	Flight
RLKI15	2	2013-07-31 19:23:57	1	189.91	56.1635	Shelf	Flight
RLKI15	2	2013-07-31 19:24:59	1	189.904	56.1693	Shelf	Flight
RLKI15	2	2013-07-31 19:25:57	1	189.901	56.1748	Shelf	Flight
RLKI15	2	2013-07-31 19:26:58	1	189.896	56.1813	Shelf	Flight
RLKI15	2	2013-07-31 19:27:56	1	189.891	56.187	Shelf	Flight
RLKI15	2	2013-07-31 19:28:57	1	189.885	56.1926	Shelf	Flight
RLKI15	2	2013-07-31 19:30:03	1	189.885	56.1952	Shelf	Flight
RLKI15	2	2013-07-31 19:40:59	1	189.874	56.2625	Shelf	Flight
RLKI15	2	2013-07-31 19:41:53	1	189.875	56.2676	Shelf	Flight
RLKI15	2	2013-07-31 19:42:53	1	189.876	56.2744	Shelf	Flight
RLKI15	2	2013-07-31 19:43:57	1	189.878	56.2812	Shelf	Flight
RLKI15	2	2013-07-31 19:44:57	1	189.88	56.2873	Shelf	Flight
RLKI15	2	2013-07-31 19:45:53	1	189.881	56.2928	Shelf	Flight
RLKI15	2	2013-07-31 19:46:53	1	189.883	56.2986	Shelf	Flight
RLKI15	2	2013-07-31 19:47:57	1	189.885	56.3042	Shelf	Flight
RLKI15	2	2013-07-31 19:48:52	1	189.886	56.3082	Shelf	Flight
RLKI15	2	2013-07-31 19:49:54	1	189.892	56.3166	Shelf	Flight
RLKI15	2	2013-07-31 19:50:53	1	189.894	56.3208	Shelf	Flight
RLKI15	2	2013-07-31 19:54:53	1	189.913	56.3473	Shelf	Flight
RLKI15	2	2013-07-31 19:55:53	1	189.905	56.3492	Shelf	Flight
RLKI15	2	2013-07-31 19:56:54	1	189.906	56.3547	Shelf	Flight
RLKI15	2	2013-07-31 19:57:56	1	189.908	56.3601	Shelf	Flight
RLKI15	2	2013-07-31 19:58:54	1	189.912	56.3671	Shelf	Flight
RLKI15	2	2013-07-31 19:59:53	1	189.914	56.3733	Shelf	Flight
RLKI15	2	2013-07-31 20:00:55	1	189.917	56.3793	Shelf	Flight
RLKI15	2	2013-07-31 20:01:56	1	189.917	56.3843	Shelf	Flight
RLKI15	2	2013-07-31 20:02:55	1	189.922	56.3909	Shelf	Flight
RLKI15	2	2013-07-31 20:03:55	1	189.922	56.3967	Shelf	Flight
RLKI15	2	2013-07-31 20:04:54	1	189.927	56.4029	Shelf	Flight
RLKI15	2	2013-07-31 20:05:54	1	189.931	56.4083	Shelf	Flight
RLKI15	2	2013-07-31 20:06:56	1	189.936	56.414	Shelf	Flight
RLKI15	2	2013-07-31 20:07:59	1	189.94	56.4189	Shelf	Flight
RLKI15	2	2013-07-31 20:08:58	1	189.945	56.4243	Shelf	Flight
RLKI15	2	2013-07-31 20:09:56	1	189.95	56.4295	Shelf	Flight
RLKI15	2	2013-07-31 20:10:57	1	189.952	56.4351	Shelf	Flight
RLKI15	2	2013-07-31 20:11:56	1	189.956	56.4405	Shelf	Flight
RLKI15	2	2013-07-31 20:12:58	1	189.962	56.445	Shelf	Flight
RLKI15	2	2013-07-31 20:13:58	1	189.968	56.4497	Shelf	Flight
RLKI15	2	2013-07-31 20:14:56	1	189.972	56.4545	Shelf	Flight
RLKI15	2	2013-07-31 20:15:54	1	189.976	56.4592	Shelf	Flight
RLKI15	2	2013-07-31 20:16:57	1	189.982	56.4642	Shelf	Flight
RLKI15	2	2013-07-31 20:17:57	1	189.988	56.4688	Shelf	Flight
RLKI15	2	2013-07-31 20:18:57	1	189.995	56.473	Shelf	Flight
RLKI15	2	2013-07-31 20:19:58	1	190.002	56.4783	Shelf	Flight
RLKI15	2	2013-07-31 20:20:57	1	190.007	56.4829	Shelf	Flight
RLKI15	2	2013-07-31 20:21:57	1	190.012	56.4876	Shelf	Flight
RLKI15	2	2013-07-31 20:22:57	1	190.015	56.4934	Shelf	Flight
RLKI15	2	2013-07-31 20:23:53	1	190.02	56.4987	Shelf	Flight
RLKI15	2	2013-07-31 20:24:58	1	190.027	56.5041	Shelf	Flight
RLKI15	2	2013-07-31 20:25:57	1	190.032	56.508	Shelf	Flight
RLKI15	2	2013-07-31 20:26:57	1	190.038	56.5128	Shelf	Flight
RLKI15	2	2013-07-31 20:27:59	1	190.036	56.5146	Shelf	Flight
RLKI15	2	2013-07-31 20:28:57	1	190.039	56.5162	Shelf	Flight
RLKI15	2	2013-07-31 20:29:58	1	190.048	56.5209	Shelf	Flight
RLKI15	2	2013-07-31 20:30:58	1	190.055	56.5248	Shelf	Flight
RLKI15	2	2013-07-31 20:31:56	1	190.064	56.5276	Shelf	Flight
RLKI15	2	2013-07-31 20:32:59	1	190.073	56.5302	Shelf	Flight
RLKI15	2	2013-07-31 20:33:55	1	190.08	56.5331	Shelf	Flight
RLKI15	2	2013-07-31 20:34:57	1	190.088	56.5367	Shelf	Flight
RLKI15	2	2013-07-31 20:35:57	1	190.097	56.5397	Shelf	Flight
RLKI15	2	2013-07-31 20:36:56	1	190.104	56.5439	Shelf	Flight
RLKI15	2	2013-07-31 20:37:57	1	190.113	56.5475	Shelf	Flight
RLKI15	2	2013-07-31 20:38:56	1	190.121	56.5506	Shelf	Flight
RLKI15	2	2013-07-31 20:39:56	1	190.13	56.5543	Shelf	Flight
RLKI15	2	2013-07-31 20:40:57	1	190.138	56.5587	Shelf	Flight
RLKI15	2	2013-07-31 20:43:58	1	190.165	56.5698	Shelf	Flight
RLKI15	2	2013-07-31 20:44:57	1	190.174	56.5726	Shelf	Flight
RLKI15	2	2013-07-31 20:45:53	1	190.182	56.5754	Shelf	Flight
RLKI15	2	2013-07-31 20:46:57	1	190.19	56.5788	Shelf	Flight
RLKI15	2	2013-07-31 20:47:56	1	190.199	56.5827	Shelf	Flight
RLKI15	2	2013-07-31 20:48:53	1	190.208	56.5859	Shelf	Flight
RLKI15	2	2013-07-31 20:49:59	1	190.216	56.5908	Land	Flight
RLKI15	2	2013-07-31 20:50:57	1	190.217	56.5962	Land	Flight
RLKI15	2	2013-07-31 20:51:57	1	190.219	56.6017	Land	Flight
RLKI15	2	2013-07-31 20:54:56	1	190.225	56.6137	Land	Flight
RLKI15	2	2013-07-31 20:55:58	1	190.234	56.6136	Land	Flight
RLKI15	2	2013-07-31 20:56:59	1	190.244	56.6132	Land	Flight
RLKI15	2	2013-07-31 20:57:57	1	190.257	56.6102	Land	Flight
RLKI15	2	2013-07-31 20:58:57	1	190.269	56.6101	Land	Flight
RLKI15	2	2013-07-31 21:00:52	1	190.288	56.6098	Land	Flight
RLKI15	2	2013-07-31 21:01:55	1	190.295	56.6084	Land	Flight
RLKI15	2	2013-07-31 21:02:58	1	190.303	56.6078	Land	Flight
RLKI15	2	2013-07-31 21:03:57	1	190.313	56.6058	Land	Flight
RLKI15	2	2013-07-31 21:04:59	1	190.321	56.6043	Land	Flight
RLKI15	2	2013-07-31 21:06:54	1	190.327	56.6028	Land	Flight
RLKI15	2	2013-07-31 21:07:53	1	190.327	56.6005	Land	Flight
RLKI15	2	2013-07-31 21:08:54	1	190.327	56.6027	Land	Flight
RLKI15	3	2013-08-01 00:10:59	2	190.314	56.6029	Land	Flight
RLKI15	3	2013-08-01 00:12:57	2	190.299	56.6126	Land	Flight
RLKI15	3	2013-08-01 00:13:51	2	190.294	56.6148	Land	Non-flight
RLKI15	3	2013-08-01 00:15:08	2	190.291	56.6141	Land	Non-flight
RLKI15	3	2013-08-01 00:16:59	2	190.291	56.6142	Land	Non-flight
RLKI15	3	2013-08-01 00:17:57	2	190.291	56.6144	Land	Non-flight
RLKI15	3	2013-08-01 00:18:57	2	190.29	56.6139	Land	Flight
RLKI15	3	2013-08-01 00:19:56	2	190.287	56.6126	Land	Flight
RLKI15	3	2013-08-01 00:20:56	2	190.278	56.6124	Land	Flight
RLKI15	3	2013-08-01 00:21:59	2	190.258	56.6128	Land	Flight
RLKI15	3	2013-08-01 00:23:57	2	190.222	56.6147	Land	Flight
RLKI15	3	2013-08-01 00:24:57	2	190.208	56.6117	Shelf	Flight
RLKI15	3	2013-08-01 00:25:54	2	190.205	56.6065	Shelf	Flight
RLKI15	3	2013-08-01 00:26:54	2	190.201	56.6018	Shelf	Flight
RLKI15	3	2013-08-01 00:27:54	2	190.194	56.5974	Shelf	Flight
RLKI15	3	2013-08-01 00:28:54	2	190.185	56.593	Shelf	Flight
RLKI15	3	2013-08-01 00:29:59	2	190.178	56.5879	Shelf	Flight
RLKI15	3	2013-08-01 00:30:57	2	190.169	56.5836	Shelf	Flight
RLKI15	3	2013-08-01 00:31:54	2	190.163	56.5791	Shelf	Flight
RLKI15	3	2013-08-01 00:32:55	2	190.157	56.5742	Shelf	Flight
RLKI15	3	2013-08-01 00:33:57	2	190.151	56.5693	Shelf	Flight
RLKI15	3	2013-08-01 00:34:55	2	190.147	56.5646	Shelf	Flight
RLKI15	3	2013-08-01 00:35:55	2	190.142	56.5598	Shelf	Flight
RLKI15	3	2013-08-01 00:36:58	2	190.135	56.555	Shelf	Flight
RLKI15	3	2013-08-01 00:37:53	2	190.13	56.5507	Shelf	Flight
RLKI15	3	2013-08-01 00:38:52	2	190.127	56.5484	Shelf	Non-flight
RLKI15	3	2013-08-01 00:39:57	2	190.127	56.5484	Shelf	Non-flight
RLKI15	3	2013-08-01 00:40:56	2	190.127	56.5484	Shelf	Non-flight
RLKI15	3	2013-08-01 00:41:52	2	190.127	56.5488	Shelf	Non-flight
RLKI15	3	2013-08-01 00:42:58	2	190.126	56.548	Shelf	Flight
RLKI15	3	2013-08-01 00:43:56	2	190.119	56.5431	Shelf	Flight
RLKI15	3	2013-08-01 00:44:59	2	190.114	56.538	Shelf	Flight
RLKI15	3	2013-08-01 00:45:58	2	190.111	56.5336	Shelf	Flight
RLKI15	3	2013-08-01 00:46:53	2	190.108	56.5289	Shelf	Flight
RLKI15	3	2013-08-01 00:47:59	2	190.106	56.5236	Shelf	Flight
RLKI15	3	2013-08-01 00:48:57	2	190.103	56.5186	Shelf	Flight
RLKI15	3	2013-08-01 00:49:55	2	190.102	56.5139	Shelf	Flight
RLKI15	3	2013-08-01 00:50:57	2	190.1	56.5086	Shelf	Flight
RLKI15	3	2013-08-01 00:52:57	2	190.099	56.4987	Shelf	Flight
RLKI15	3	2013-08-01 00:53:59	2	190.099	56.4934	Shelf	Flight
RLKI15	3	2013-08-01 00:54:54	2	190.099	56.4891	Shelf	Flight
RLKI15	3	2013-08-01 00:55:55	2	190.099	56.4844	Shelf	Flight
RLKI15	3	2013-08-01 00:56:56	2	190.099	56.4795	Shelf	Flight
RLKI15	3	2013-08-01 00:57:53	2	190.098	56.4746	Shelf	Flight
RLKI15	3	2013-08-01 00:58:54	2	190.095	56.4695	Shelf	Flight
RLKI15	3	2013-08-01 01:01:59	2	190.093	56.4548	Shelf	Flight
RLKI15	3	2013-08-01 01:02:54	2	190.092	56.4507	Shelf	Flight
RLKI15	3	2013-08-01 01:03:54	2	190.094	56.4464	Shelf	Flight
RLKI15	3	2013-08-01 01:04:56	2	190.095	56.442	Shelf	Flight
RLKI15	3	2013-08-01 01:05:53	2	190.097	56.438	Shelf	Flight
RLKI15	3	2013-08-01 01:06:54	2	190.099	56.4335	Shelf	Flight
RLKI15	3	2013-08-01 01:07:55	2	190.102	56.4298	Shelf	Flight
RLKI15	3	2013-08-01 01:08:56	2	190.105	56.4263	Shelf	Flight
RLKI15	3	2013-08-01 01:09:56	2	190.108	56.4229	Shelf	Flight
RLKI15	3	2013-08-01 01:10:58	2	190.112	56.4191	Shelf	Flight
RLKI15	3	2013-08-01 01:11:55	2	190.115	56.4159	Shelf	Flight
RLKI15	3	2013-08-01 01:12:55	2	190.117	56.4116	Shelf	Flight
RLKI15	3	2013-08-01 01:13:58	2	190.118	56.4077	Shelf	Flight
RLKI15	3	2013-08-01 01:14:56	2	190.122	56.4043	Shelf	Flight
RLKI15	3	2013-08-01 01:15:51	2	190.126	56.4013	Shelf	Flight
RLKI15	3	2013-08-01 01:16:51	2	190.129	56.3983	Shelf	Flight
RLKI15	3	2013-08-01 01:17:53	2	190.133	56.3949	Shelf	Flight
RLKI15	3	2013-08-01 01:18:53	2	190.137	56.3921	Shelf	Flight
RLKI15	3	2013-08-01 01:19:54	2	190.141	56.3891	Shelf	Flight
RLKI15	3	2013-08-01 01:20:53	2	190.144	56.3857	Shelf	Flight
RLKI15	3	2013-08-01 01:21:56	2	190.147	56.382	Shelf	Flight
RLKI15	3	2013-08-01 01:22:54	2	190.15	56.3782	Shelf	Flight
RLKI15	3	2013-08-01 01:23:56	2	190.153	56.3745	Shelf	Flight
RLKI15	3	2013-08-01 01:24:54	2	190.157	56.3716	Shelf	Flight
RLKI15	3	2013-08-01 01:25:57	2	190.16	56.3678	Shelf	Flight
RLKI15	3	2013-08-01 01:26:51	2	190.163	56.364	Shelf	Flight
RLKI15	3	2013-08-01 01:27:55	2	190.167	56.361	Shelf	Flight
RLKI15	3	2013-08-01 01:28:55	2	190.171	56.3577	Shelf	Flight
RLKI15	3	2013-08-01 01:29:58	2	190.174	56.3548	Shelf	Flight
RLKI15	3	2013-08-01 01:30:54	2	190.178	56.352	Shelf	Flight
RLKI15	3	2013-08-01 01:31:55	2	190.181	56.3483	Shelf	Flight
RLKI15	3	2013-08-01 01:32:51	2	190.184	56.3449	Shelf	Flight
RLKI15	3	2013-08-01 01:33:56	2	190.188	56.341	Shelf	Flight
RLKI15	3	2013-08-01 01:34:57	2	190.191	56.3381	Shelf	Flight
RLKI15	3	2013-08-01 01:35:56	3	190.195	56.3344	Shelf	Flight
RLKI15	3	2013-08-01 01:36:55	3	190.199	56.3312	Shelf	Flight
RLKI15	3	2013-08-01 01:38:55	3	190.207	56.3259	Shelf	Flight
RLKI15	3	2013-08-01 01:39:55	3	190.211	56.323	Shelf	Flight
RLKI15	3	2013-08-01 01:40:58	3	190.216	56.3204	Shelf	Flight
RLKI15	3	2013-08-01 01:41:56	3	190.22	56.3176	Shelf	Flight
RLKI15	3	2013-08-01 10:04:50	1	190.185	55.2766	Basin	Flight
RLKI15	3	2013-08-01 10:05:54	1	190.187	55.2719	Basin	Flight
RLKI15	3	2013-08-01 10:06:57	1	190.191	55.2679	Basin	Flight
RLKI15	3	2013-08-01 10:07:55	1	190.195	55.263	Basin	Flight
RLKI15	3	2013-08-01 10:08:55	1	190.195	55.2577	Basin	Flight
RLKI15	3	2013-08-01 10:09:59	1	190.2	55.2534	Basin	Flight
RLKI15	3	2013-08-01 10:10:55	1	190.2	55.2482	Basin	Flight
RLKI15	3	2013-08-01 10:11:52	1	190.198	55.2418	Basin	Flight
RLKI15	3	2013-08-01 10:12:51	1	190.196	55.2365	Basin	Flight
RLKI15	3	2013-08-01 10:13:51	1	190.193	55.23	Basin	Flight
RLKI15	3	2013-08-01 10:14:58	1	190.186	55.2242	Basin	Flight
RLKI15	3	2013-08-01 10:15:51	1	190.18	55.2193	Basin	Flight
RLKI15	3	2013-08-01 10:16:51	1	190.18	55.2143	Basin	Flight
RLKI15	3	2013-08-01 10:17:51	1	190.185	55.2113	Basin	Flight
RLKI15	3	2013-08-01 10:18:58	1	190.185	55.2088	Basin	Flight
RLKI15	3	2013-08-01 10:19:52	1	190.183	55.2033	Basin	Flight
RLKI15	3	2013-08-01 10:21:49	1	190.174	55.1931	Basin	Flight
RLKI15	3	2013-08-01 10:22:53	1	190.171	55.1866	Basin	Flight
RLKI15	3	2013-08-01 10:24:50	1	190.173	55.1779	Basin	Flight
RLKI15	3	2013-08-01 10:25:55	1	190.17	55.1732	Basin	Flight
RLKI15	3	2013-08-01 10:26:53	1	190.176	55.17	Basin	Flight
RLKI15	3	2013-08-01 10:27:53	1	190.179	55.1653	Basin	Flight
RLKI15	3	2013-08-01 10:28:51	1	190.176	55.1594	Basin	Flight
RLKI15	3	2013-08-01 10:29:55	1	190.18	55.156	Basin	Flight
RLKI15	3	2013-08-01 10:30:54	1	190.181	55.1505	Basin	Flight
RLKI15	3	2013-08-01 10:31:54	1	190.182	55.1452	Basin	Flight
RLKI15	3	2013-08-01 10:32:52	1	190.179	55.139	Basin	Flight
RLKI15	3	2013-08-01 10:33:54	1	190.178	55.1327	Basin	Flight
RLKI15	3	2013-08-01 10:34:54	1	190.18	55.1273	Basin	Flight
RLKI15	3	2013-08-01 10:35:54	1	190.182	55.1221	Basin	Flight
RLKI15	3	2013-08-01 10:36:54	1	190.184	55.1168	Basin	Flight
RLKI15	3	2013-08-01 10:37:54	1	190.186	55.112	Basin	Flight
RLKI15	3	2013-08-01 10:38:55	1	190.189	55.108	Basin	Flight
RLKI15	3	2013-08-01 10:39:53	1	190.195	55.1078	Basin	Flight
RLKI15	3	2013-08-01 10:40:54	1	190.2	55.1071	Basin	Flight
RLKI15	3	2013-08-01 10:41:54	1	190.2	55.1018	Basin	Flight
RLKI15	3	2013-08-01 10:42:50	1	190.208	55.0961	Basin	Flight
RLKI15	3	2013-08-01 10:43:54	1	190.209	55.0908	Basin	Flight
RLKI15	3	2013-08-01 10:44:51	1	190.214	55.0854	Basin	Flight
RLKI15	3	2013-08-01 10:45:50	1	190.214	55.081	Basin	Flight
RLKI15	3	2013-08-01 10:46:51	1	190.205	55.0758	Basin	Flight
RLKI15	3	2013-08-01 10:47:53	1	190.208	55.0718	Basin	Flight
RLKI15	3	2013-08-01 10:48:53	1	190.209	55.0683	Basin	Flight
RLKI15	3	2013-08-01 10:49:54	1	190.211	55.0632	Basin	Flight
RLKI15	3	2013-08-01 10:50:50	1	190.216	55.0597	Basin	Flight
RLKI15	3	2013-08-01 10:51:54	1	190.214	55.0532	Basin	Flight
RLKI15	3	2013-08-01 10:52:53	1	190.216	55.049	Basin	Flight
RLKI15	3	2013-08-01 10:53:54	1	190.22	55.0438	Basin	Flight
RLKI15	3	2013-08-01 10:54:52	1	190.223	55.039	Basin	Flight
RLKI15	3	2013-08-01 10:55:53	1	190.226	55.0338	Basin	Flight
RLKI15	3	2013-08-01 10:56:55	1	190.23	55.0315	Basin	Flight
RLKI15	3	2013-08-01 10:57:57	1	190.236	55.0285	Basin	Non-flight
RLKI15	3	2013-08-01 10:58:52	1	190.237	55.0295	Basin	Non-flight
RLKI15	3	2013-08-01 11:00:14	1	190.236	55.0295	Basin	Non-flight
RLKI15	3	2013-08-01 11:01:54	1	190.236	55.0283	Basin	Flight
RLKI15	3	2013-08-01 11:02:51	1	190.23	55.0245	Basin	Flight
RLKI15	3	2013-08-01 11:03:54	1	190.239	55.0203	Basin	Flight
RLKI15	3	2013-08-01 11:04:54	1	190.237	55.0145	Basin	Flight
RLKI15	3	2013-08-01 11:05:55	1	190.237	55.0089	Basin	Flight
RLKI15	3	2013-08-01 11:06:50	1	190.24	55.004	Basin	Non-flight
RLKI15	3	2013-08-01 11:07:52	1	190.241	55.0031	Basin	Flight
RLKI15	3	2013-08-01 11:08:58	1	190.249	55.0054	Basin	Flight
RLKI15	3	2013-08-01 11:09:53	1	190.248	55.0009	Basin	Flight
RLKI15	3	2013-08-01 11:10:50	1	190.242	54.9952	Basin	Flight
RLKI15	3	2013-08-01 11:11:50	1	190.238	54.9892	Basin	Flight
RLKI15	3	2013-08-01 11:12:50	1	190.238	54.9834	Basin	Flight
RLKI15	3	2013-08-01 11:13:57	1	190.236	54.9795	Basin	Flight
RLKI15	3	2013-08-01 11:14:54	1	190.248	54.978	Basin	Flight
RLKI15	3	2013-08-01 11:15:59	1	190.258	54.9766	Basin	Flight
RLKI15	3	2013-08-01 11:16:55	1	190.265	54.9758	Basin	Flight
RLKI15	3	2013-08-01 11:17:52	1	190.272	54.9751	Basin	Flight
RLKI15	3	2013-08-01 11:18:52	1	190.271	54.9704	Basin	Flight
RLKI15	3	2013-08-01 11:19:52	1	190.263	54.9648	Basin	Flight
RLKI15	3	2013-08-01 11:20:55	1	190.262	54.9595	Basin	Flight
RLKI15	3	2013-08-01 11:21:54	1	190.272	54.9586	Basin	Flight
RLKI15	3	2013-08-01 11:22:55	1	190.274	54.9533	Basin	Flight
RLKI15	3	2013-08-01 11:23:53	1	190.276	54.9499	Basin	Flight
RLKI15	3	2013-08-01 11:24:56	1	190.265	54.9461	Basin	Flight
RLKI15	3	2013-08-01 11:26:29	1	190.252	54.9388	Basin	Flight
RLKI15	3	2013-08-01 11:27:48	1	190.238	54.9355	Basin	Flight
RLKI15	3	2013-08-01 11:28:55	1	190.239	54.9298	Basin	Flight
RLKI15	3	2013-08-01 11:29:57	1	190.246	54.9285	Basin	Flight
RLKI15	3	2013-08-01 11:30:54	1	190.245	54.9235	Basin	Flight
RLKI15	3	2013-08-01 11:31:53	1	190.25	54.9202	Basin	Flight
RLKI15	3	2013-08-01 11:32:54	1	190.25	54.9158	Basin	Flight
RLKI15	3	2013-08-01 11:33:56	1	190.257	54.914	Basin	Flight
RLKI15	3	2013-08-01 11:34:52	1	190.263	54.9163	Basin	Flight
RLKI15	3	2013-08-01 11:35:53	1	190.27	54.9178	Basin	Flight
RLKI15	3	2013-08-01 11:36:50	1	190.268	54.9127	Basin	Flight
RLKI15	3	2013-08-01 11:37:56	1	190.27	54.9103	Basin	Flight
RLKI15	3	2013-08-01 11:38:54	1	190.264	54.9105	Basin	Flight
RLKI15	3	2013-08-01 11:39:51	1	190.264	54.9058	Basin	Flight
RLKI15	3	2013-08-01 11:40:51	1	190.259	54.9004	Basin	Flight
RLKI15	3	2013-08-01 11:41:49	1	190.263	54.8976	Basin	Flight
RLKI15	3	2013-08-01 11:42:53	1	190.265	54.8932	Basin	Flight
RLKI15	3	2013-08-01 11:43:55	1	190.261	54.8877	Basin	Flight
RLKI15	3	2013-08-01 11:44:56	1	190.255	54.8822	Basin	Flight
RLKI15	3	2013-08-01 11:45:53	1	190.249	54.877	Basin	Flight
RLKI15	3	2013-08-01 11:46:50	1	190.25	54.8729	Basin	Flight
RLKI15	3	2013-08-01 11:47:53	1	190.252	54.8674	Basin	Flight
RLKI15	3	2013-08-01 11:48:52	1	190.255	54.8626	Basin	Flight
RLKI15	3	2013-08-01 11:49:52	1	190.252	54.857	Basin	Flight
RLKI15	3	2013-08-01 11:50:53	1	190.253	54.8515	Basin	Flight
RLKI15	3	2013-08-01 11:51:51	1	190.259	54.849	Basin	Flight
RLKI15	3	2013-08-01 11:52:49	1	190.266	54.8481	Basin	Flight
RLKI15	3	2013-08-01 11:53:52	1	190.265	54.8433	Basin	Flight
RLKI15	3	2013-08-01 11:54:54	1	190.26	54.8382	Basin	Flight
RLKI15	3	2013-08-01 11:55:49	1	190.262	54.8331	Basin	Flight
RLKI15	3	2013-08-01 11:56:54	1	190.264	54.8297	Basin	Flight
RLKI15	3	2013-08-01 11:57:58	1	190.271	54.8328	Basin	Flight
RLKI15	3	2013-08-01 11:58:53	1	190.278	54.8351	Basin	Flight
RLKI15	3	2013-08-01 11:59:55	1	190.283	54.8361	Basin	Flight
RLKI15	3	2013-08-01 12:00:50	1	190.288	54.8367	Basin	Flight
RLKI15	4	2013-08-01 22:40:55	1	190.383	56.4178	Shelf	Flight
RLKI15	4	2013-08-01 22:41:48	1	190.383	56.4097	Shelf	Flight
RLKI15	4	2013-08-01 22:42:47	1	190.381	56.4001	Shelf	Flight
RLKI15	4	2013-08-01 22:43:48	1	190.378	56.3908	Shelf	Flight
RLKI15	4	2013-08-01 22:44:47	1	190.375	56.3822	Shelf	Flight
RLKI15	4	2013-08-01 22:45:48	1	190.371	56.3734	Shelf	Flight
RLKI15	4	2013-08-01 22:46:51	1	190.37	56.3639	Shelf	Flight
RLKI15	4	2013-08-01 22:47:48	1	190.369	56.3548	Shelf	Flight
RLKI15	4	2013-08-01 22:48:48	1	190.367	56.3462	Shelf	Flight
RLKI15	4	2013-08-01 22:49:55	1	190.357	56.3409	Shelf	Flight
RLKI15	4	2013-08-01 22:50:48	1	190.355	56.3334	Shelf	Flight
RLKI15	4	2013-08-01 22:51:51	1	190.354	56.3241	Shelf	Flight
RLKI15	4	2013-08-01 22:52:48	1	190.352	56.3161	Shelf	Flight
RLKI15	4	2013-08-01 22:53:49	1	190.35	56.3073	Shelf	Flight
RLKI15	4	2013-08-01 22:54:55	1	190.348	56.2987	Shelf	Flight
RLKI15	4	2013-08-01 22:55:48	1	190.346	56.2912	Shelf	Flight
RLKI15	4	2013-08-01 22:56:48	1	190.343	56.2826	Shelf	Flight
RLKI15	4	2013-08-01 22:57:52	1	190.342	56.2736	Shelf	Flight
RLKI15	4	2013-08-01 22:58:55	1	190.34	56.2659	Shelf	Flight
RLKI15	4	2013-08-01 22:59:49	1	190.339	56.2588	Shelf	Flight
RLKI15	4	2013-08-01 23:00:51	1	190.339	56.2506	ShelfBreak	Flight
RLKI15	4	2013-08-01 23:01:51	1	190.339	56.2427	ShelfBreak	Flight
RLKI15	4	2013-08-01 23:02:48	1	190.339	56.235	ShelfBreak	Flight
RLKI15	4	2013-08-01 23:03:51	1	190.34	56.2266	ShelfBreak	Flight
RLKI15	4	2013-08-01 23:04:49	1	190.339	56.2187	ShelfBreak	Flight
RLKI15	4	2013-08-01 23:05:52	1	190.338	56.2099	ShelfBreak	Flight
RLKI15	4	2013-08-01 23:06:49	1	190.337	56.2021	ShelfBreak	Flight
RLKI15	4	2013-08-01 23:07:51	1	190.335	56.1934	ShelfBreak	Flight
RLKI15	4	2013-08-01 23:08:51	1	190.336	56.1851	Shelf	Flight
RLKI15	4	2013-08-01 23:09:51	1	190.336	56.1767	Shelf	Flight
RLKI15	4	2013-08-01 23:10:51	1	190.336	56.1684	Shelf	Flight
RLKI15	4	2013-08-01 23:11:51	1	190.338	56.1601	Shelf	Flight
RLKI15	4	2013-08-01 23:12:52	1	190.339	56.1518	Shelf	Flight
RLKI15	4	2013-08-01 23:13:51	1	190.34	56.1434	Shelf	Flight
RLKI15	4	2013-08-01 23:14:51	1	190.341	56.1352	Shelf	Flight
RLKI15	4	2013-08-01 23:15:51	1	190.34	56.1267	Shelf	Flight
RLKI15	4	2013-08-01 23:17:50	1	190.343	56.1102	Shelf	Flight
RLKI15	4	2013-08-01 23:18:51	1	190.344	56.102	Shelf	Flight
RLKI15	4	2013-08-01 23:19:53	1	190.344	56.0933	Shelf	Flight
RLKI15	4	2013-08-01 23:20:51	1	190.344	56.0851	ShelfBreak	Flight
RLKI15	4	2013-08-01 23:21:52	1	190.344	56.077	ShelfBreak	Flight
RLKI15	4	2013-08-01 23:22:50	1	190.344	56.0691	ShelfBreak	Flight
RLKI15	4	2013-08-01 23:23:47	1	190.343	56.0612	ShelfBreak	Flight
RLKI15	4	2013-08-01 23:24:52	1	190.342	56.0522	ShelfBreak	Flight
RLKI15	4	2013-08-01 23:25:51	1	190.341	56.0438	ShelfBreak	Flight
RLKI15	4	2013-08-01 23:26:51	1	190.343	56.0389	ShelfBreak	Flight
RLKI15	4	2013-08-01 23:27:51	1	190.346	56.0314	ShelfBreak	Flight
RLKI15	4	2013-08-01 23:28:51	2	190.347	56.0237	ShelfBreak	Flight
RLKI15	4	2013-08-01 23:29:49	2	190.346	56.0162	ShelfBreak	Flight
RLKI15	4	2013-08-01 23:30:51	2	190.344	56.0081	ShelfBreak	Flight
RLKI15	4	2013-08-01 23:31:51	2	190.342	56.0002	ShelfBreak	Flight
RLKI15	4	2013-08-01 23:32:48	2	190.343	55.9926	ShelfBreak	Flight
RLKI15	4	2013-08-01 23:33:48	2	190.343	55.9848	ShelfBreak	Flight
RLKI15	4	2013-08-01 23:34:51	2	190.344	55.9768	Basin	Flight
RLKI15	4	2013-08-01 23:35:47	2	190.345	55.9698	Basin	Flight
RLKI15	4	2013-08-01 23:36:51	2	190.345	55.9615	Basin	Flight
RLKI15	4	2013-08-01 23:37:48	2	190.345	55.954	Basin	Flight
RLKI15	4	2013-08-01 23:38:51	2	190.346	55.9457	Basin	Flight
RLKI15	4	2013-08-01 23:39:51	2	190.347	55.938	Basin	Flight
RLKI15	4	2013-08-01 23:40:53	2	190.349	55.9303	Basin	Flight
RLKI15	4	2013-08-01 23:41:51	2	190.351	55.9233	Basin	Flight
RLKI15	4	2013-08-01 23:42:51	2	190.352	55.9158	Basin	Flight
RLKI15	4	2013-08-01 23:43:53	2	190.352	55.9089	Basin	Flight
RLKI15	4	2013-08-01 23:44:52	2	190.355	55.9023	Basin	Flight
RLKI15	4	2013-08-01 23:45:54	2	190.36	55.8957	Basin	Flight
RLKI15	4	2013-08-01 23:46:54	2	190.36	55.888	Basin	Flight
RLKI15	4	2013-08-01 23:47:47	2	190.361	55.8818	Basin	Flight
RLKI15	4	2013-08-01 23:48:54	2	190.364	55.8754	Basin	Flight
RLKI15	4	2013-08-01 23:49:54	2	190.365	55.8696	Basin	Flight
RLKI15	4	2013-08-01 23:50:53	2	190.366	55.8642	Basin	Flight
RLKI15	4	2013-08-01 23:51:51	2	190.363	55.8573	Basin	Flight
RLKI15	4	2013-08-01 23:52:53	2	190.361	55.8496	Basin	Flight
RLKI15	4	2013-08-01 23:53:54	2	190.361	55.8425	Basin	Flight
RLKI15	4	2013-08-01 23:54:57	2	190.364	55.8392	Basin	Flight
RLKI15	4	2013-08-01 23:55:54	2	190.364	55.8332	Basin	Flight
RLKI15	4	2013-08-01 23:56:51	2	190.363	55.8266	Basin	Flight
RLKI15	4	2013-08-01 23:57:52	2	190.364	55.8199	Basin	Flight
RLKI15	4	2013-08-01 23:58:54	2	190.365	55.8135	Basin	Flight
RLKI15	4	2013-08-01 23:59:51	2	190.364	55.807	Basin	Flight
RLKI15	4	2013-08-02 00:00:52	2	190.365	55.8034	Basin	Flight
RLKI15	4	2013-08-02 00:01:52	2	190.364	55.7976	Basin	Flight
RLKI15	4	2013-08-02 00:02:54	2	190.362	55.7945	Basin	Flight
RLKI15	4	2013-08-02 00:03:53	2	190.361	55.788	Basin	Flight
RLKI15	4	2013-08-02 00:04:49	2	190.36	55.7829	Basin	Flight
RLKI15	4	2013-08-02 00:05:54	2	190.362	55.7806	Basin	Non-flight
RLKI15	4	2013-08-02 00:06:55	2	190.362	55.7805	Basin	Non-flight
RLKI15	4	2013-08-02 00:07:53	2	190.362	55.7804	Basin	Non-flight
RLKI15	4	2013-08-02 00:09:21	2	190.362	55.7801	Basin	Non-flight
RLKI15	4	2013-08-02 00:10:51	2	190.362	55.7801	Basin	Non-flight
RLKI15	4	2013-08-02 00:11:58	2	190.362	55.7798	Basin	Flight
RLKI15	4	2013-08-02 00:12:51	2	190.362	55.7781	Basin	Flight
RLKI15	4	2013-08-02 00:13:57	2	190.36	55.7706	Basin	Flight
RLKI15	4	2013-08-02 00:14:55	2	190.358	55.7642	Basin	Flight
RLKI15	4	2013-08-02 00:15:55	2	190.358	55.7612	Basin	Flight
RLKI15	4	2013-08-02 00:16:53	2	190.356	55.7566	Basin	Flight
RLKI15	4	2013-08-02 00:17:51	2	190.355	55.7501	Basin	Flight
RLKI15	4	2013-08-02 00:18:52	2	190.353	55.7446	Basin	Flight
RLKI15	4	2013-08-02 00:19:52	2	190.353	55.7384	Basin	Flight
RLKI15	4	2013-08-02 00:20:54	2	190.354	55.7327	Basin	Non-flight
RLKI15	4	2013-08-02 00:22:10	2	190.353	55.7327	Basin	Non-flight
RLKI15	4	2013-08-02 00:23:28	2	190.354	55.7322	Basin	Non-flight
RLKI15	4	2013-08-02 00:24:50	2	190.353	55.7323	Basin	Non-flight
RLKI15	4	2013-08-02 00:25:48	2	190.353	55.7323	Basin	Non-flight
RLKI15	4	2013-08-02 00:26:49	2	190.353	55.732	Basin	Non-flight
RLKI15	4	2013-08-02 00:27:54	2	190.353	55.7319	Basin	Non-flight
RLKI15	4	2013-08-02 00:28:51	2	190.353	55.7318	Basin	Non-flight
RLKI15	4	2013-08-02 00:29:48	2	190.353	55.7323	Basin	Non-flight
RLKI15	4	2013-08-02 00:30:51	2	190.354	55.7321	Basin	Non-flight
RLKI15	4	2013-08-02 00:31:48	2	190.354	55.732	Basin	Non-flight
RLKI15	4	2013-08-02 00:32:51	2	190.354	55.7319	Basin	Non-flight
RLKI15	4	2013-08-02 00:33:50	2	190.354	55.7318	Basin	Non-flight
RLKI15	4	2013-08-02 00:34:50	2	190.353	55.7316	Basin	Non-flight
RLKI15	4	2013-08-02 00:35:47	2	190.353	55.7315	Basin	Non-flight
RLKI15	4	2013-08-02 00:36:53	2	190.354	55.7314	Basin	Non-flight
RLKI15	4	2013-08-02 00:37:52	2	190.353	55.7312	Basin	Non-flight
RLKI15	4	2013-08-02 00:38:46	2	190.353	55.7312	Basin	Non-flight
RLKI15	4	2013-08-02 00:39:47	2	190.353	55.731	Basin	Non-flight
RLKI15	4	2013-08-02 00:40:52	2	190.353	55.7308	Basin	Non-flight
RLKI15	4	2013-08-02 00:41:55	2	190.352	55.7306	Basin	Non-flight
RLKI15	4	2013-08-02 00:42:47	2	190.352	55.7305	Basin	Non-flight
RLKI15	4	2013-08-02 00:43:51	2	190.352	55.7304	Basin	Non-flight
RLKI15	4	2013-08-02 00:44:53	2	190.352	55.7303	Basin	Non-flight
RLKI15	4	2013-08-02 00:45:49	2	190.352	55.7302	Basin	Non-flight
RLKI15	4	2013-08-02 00:46:52	2	190.352	55.73	Basin	Non-flight
RLKI15	4	2013-08-02 00:47:47	2	190.352	55.7298	Basin	Non-flight
RLKI15	4	2013-08-02 00:48:51	2	190.352	55.7297	Basin	Non-flight
RLKI15	4	2013-08-02 00:49:50	2	190.352	55.7295	Basin	Non-flight
RLKI15	4	2013-08-02 00:50:53	2	190.352	55.7295	Basin	Non-flight
RLKI15	4	2013-08-02 00:51:50	2	190.351	55.7294	Basin	Non-flight
RLKI15	4	2013-08-02 00:52:48	2	190.351	55.7292	Basin	Non-flight
RLKI15	4	2013-08-02 00:53:52	2	190.351	55.7292	Basin	Non-flight
RLKI15	4	2013-08-02 00:54:52	2	190.351	55.729	Basin	Non-flight
RLKI15	4	2013-08-02 00:55:52	2	190.35	55.7285	Basin	Non-flight
RLKI15	4	2013-08-02 00:56:52	2	190.351	55.7286	Basin	Non-flight
RLKI15	4	2013-08-02 00:57:52	2	190.351	55.7284	Basin	Non-flight
RLKI15	4	2013-08-02 00:58:50	2	190.351	55.7283	Basin	Non-flight
RLKI15	4	2013-08-02 00:59:55	2	190.351	55.7281	Basin	Non-flight
RLKI15	4	2013-08-02 01:00:52	2	190.35	55.728	Basin	Non-flight
RLKI15	4	2013-08-02 01:01:59	2	190.35	55.7278	Basin	Non-flight
RLKI15	4	2013-08-02 01:02:51	2	190.35	55.7277	Basin	Non-flight
RLKI15	4	2013-08-02 01:03:52	2	190.35	55.7276	Basin	Non-flight
RLKI15	4	2013-08-02 01:04:52	2	190.35	55.7273	Basin	Non-flight
RLKI15	4	2013-08-02 01:05:52	2	190.35	55.7272	Basin	Non-flight
RLKI15	4	2013-08-02 01:06:49	2	190.35	55.7271	Basin	Non-flight
RLKI15	4	2013-08-02 01:07:52	2	190.35	55.7271	Basin	Non-flight
RLKI15	4	2013-08-02 01:08:53	2	190.35	55.7271	Basin	Non-flight
RLKI15	4	2013-08-02 01:09:53	2	190.35	55.727	Basin	Non-flight
RLKI15	4	2013-08-02 01:10:53	2	190.349	55.7267	Basin	Non-flight
RLKI15	4	2013-08-02 01:11:52	2	190.349	55.7265	Basin	Non-flight
RLKI15	4	2013-08-02 01:12:51	2	190.349	55.7264	Basin	Non-flight
RLKI15	4	2013-08-02 01:13:53	2	190.349	55.7264	Basin	Non-flight
RLKI15	4	2013-08-02 01:14:53	2	190.349	55.7262	Basin	Non-flight
RLKI15	4	2013-08-02 01:15:52	2	190.349	55.726	Basin	Non-flight
RLKI15	4	2013-08-02 01:16:52	2	190.349	55.7254	Basin	Non-flight
RLKI15	4	2013-08-02 01:17:55	2	190.349	55.7257	Basin	Non-flight
RLKI15	4	2013-08-02 01:18:55	2	190.349	55.7256	Basin	Non-flight
RLKI15	4	2013-08-02 01:19:49	2	190.349	55.7254	Basin	Non-flight
RLKI15	4	2013-08-02 01:21:40	2	190.349	55.7254	Basin	Non-flight
RLKI15	4	2013-08-02 01:22:54	2	190.35	55.7253	Basin	Flight
RLKI15	4	2013-08-02 01:23:51	2	190.349	55.7195	Basin	Flight
RLKI15	4	2013-08-02 01:24:52	2	190.344	55.7142	Basin	Flight
RLKI15	4	2013-08-02 01:25:55	2	190.342	55.7124	Basin	Non-flight
RLKI15	4	2013-08-02 01:27:47	2	190.341	55.7121	Basin	Non-flight
RLKI15	4	2013-08-02 01:28:49	2	190.341	55.7119	Basin	Non-flight
RLKI15	4	2013-08-02 01:29:51	2	190.341	55.7119	Basin	Non-flight
RLKI15	4	2013-08-02 01:30:51	2	190.341	55.7116	Basin	Non-flight
RLKI15	4	2013-08-02 01:31:51	3	190.341	55.7114	Basin	Non-flight
RLKI15	4	2013-08-02 01:32:52	3	190.341	55.7113	Basin	Non-flight
RLKI15	4	2013-08-02 01:33:53	3	190.34	55.7109	Basin	Non-flight
RLKI15	4	2013-08-02 01:34:52	3	190.34	55.7108	Basin	Non-flight
RLKI15	4	2013-08-02 01:35:55	3	190.34	55.7105	Basin	Non-flight
RLKI15	4	2013-08-02 01:36:53	3	190.34	55.7105	Basin	Non-flight
RLKI15	4	2013-08-02 01:37:52	3	190.34	55.7103	Basin	Non-flight
RLKI15	4	2013-08-02 01:38:51	3	190.34	55.7101	Basin	Non-flight
RLKI15	4	2013-08-02 01:39:53	3	190.34	55.7097	Basin	Non-flight
RLKI15	4	2013-08-02 01:40:52	3	190.34	55.7095	Basin	Non-flight
RLKI15	4	2013-08-02 01:41:53	3	190.34	55.7093	Basin	Non-flight
RLKI15	4	2013-08-02 01:42:52	3	190.339	55.7094	Basin	Non-flight
RLKI15	4	2013-08-02 01:43:50	3	190.34	55.7092	Basin	Non-flight
RLKI15	4	2013-08-02 01:44:53	3	190.339	55.7091	Basin	Non-flight
RLKI15	4	2013-08-02 01:45:50	3	190.339	55.709	Basin	Non-flight
RLKI15	4	2013-08-02 01:46:50	3	190.339	55.7089	Basin	Non-flight
RLKI15	4	2013-08-02 01:49:53	3	190.339	55.7086	Basin	Non-flight
RLKI15	4	2013-08-02 03:11:53	3	190.334	55.698	Basin	Non-flight
RLKI15	4	2013-08-02 03:12:46	3	190.334	55.698	Basin	Non-flight
RLKI15	4	2013-08-02 03:13:53	3	190.334	55.6979	Basin	Non-flight
RLKI15	4	2013-08-02 03:14:47	3	190.334	55.6978	Basin	Non-flight
RLKI15	4	2013-08-02 03:15:51	3	190.334	55.6978	Basin	Non-flight
RLKI15	4	2013-08-02 03:16:48	3	190.334	55.6976	Basin	Non-flight
RLKI15	4	2013-08-02 03:17:50	3	190.334	55.6976	Basin	Non-flight
RLKI15	4	2013-08-02 03:18:47	3	190.333	55.6976	Basin	Non-flight
RLKI15	4	2013-08-02 03:19:50	3	190.333	55.6976	Basin	Non-flight
RLKI15	4	2013-08-02 03:20:46	3	190.333	55.6975	Basin	Non-flight
RLKI15	4	2013-08-02 03:21:48	3	190.333	55.6976	Basin	Non-flight
RLKI15	4	2013-08-02 03:22:50	3	190.333	55.6974	Basin	Non-flight
RLKI15	4	2013-08-02 03:23:50	3	190.333	55.6973	Basin	Non-flight
RLKI15	4	2013-08-02 03:24:50	3	190.333	55.6973	Basin	Non-flight
RLKI15	4	2013-08-02 03:25:49	3	190.333	55.6972	Basin	Non-flight
RLKI15	4	2013-08-02 03:26:53	3	190.333	55.6971	Basin	Non-flight
RLKI15	4	2013-08-02 03:27:47	3	190.333	55.697	Basin	Non-flight
RLKI15	4	2013-08-02 03:28:47	3	190.333	55.697	Basin	Non-flight
RLKI15	4	2013-08-02 03:29:51	3	190.333	55.697	Basin	Non-flight
RLKI15	4	2013-08-02 03:30:50	3	190.332	55.6969	Basin	Non-flight
RLKI15	4	2013-08-02 03:31:52	3	190.332	55.6968	Basin	Non-flight
RLKI15	4	2013-08-02 03:32:47	3	190.332	55.6968	Basin	Non-flight
RLKI15	4	2013-08-02 03:33:49	3	190.332	55.6967	Basin	Non-flight
RLKI15	4	2013-08-02 03:34:50	3	190.332	55.6967	Basin	Non-flight
RLKI15	4	2013-08-02 03:35:50	3	190.332	55.6965	Basin	Non-flight
RLKI15	4	2013-08-02 03:36:47	3	190.332	55.6966	Basin	Non-flight
RLKI15	4	2013-08-02 03:37:48	3	190.332	55.6964	Basin	Non-flight
RLKI15	4	2013-08-02 03:38:47	3	190.331	55.6965	Basin	Non-flight
RLKI15	4	2013-08-02 03:39:48	3	190.331	55.6964	Basin	Non-flight
RLKI15	4	2013-08-02 03:40:48	3	190.331	55.6963	Basin	Non-flight
RLKI15	4	2013-08-02 03:41:50	3	190.331	55.6964	Basin	Non-flight
RLKI15	4	2013-08-02 03:42:49	3	190.331	55.6963	Basin	Non-flight
RLKI15	4	2013-08-02 03:43:52	3	190.331	55.6962	Basin	Non-flight
RLKI15	4	2013-08-02 03:44:47	3	190.331	55.6963	Basin	Non-flight
RLKI15	4	2013-08-02 03:45:52	3	190.331	55.6961	Basin	Non-flight
RLKI15	4	2013-08-02 03:46:54	3	190.331	55.6962	Basin	Non-flight
RLKI15	4	2013-08-02 03:47:51	3	190.331	55.6961	Basin	Non-flight
RLKI15	4	2013-08-02 03:48:53	3	190.331	55.6961	Basin	Non-flight
RLKI15	4	2013-08-02 03:49:49	3	190.331	55.6961	Basin	Non-flight
RLKI15	4	2013-08-02 03:50:53	3	190.33	55.696	Basin	Non-flight
RLKI15	4	2013-08-02 03:51:53	3	190.33	55.696	Basin	Non-flight
RLKI15	4	2013-08-02 03:53:52	3	190.33	55.696	Basin	Non-flight
RLKI15	4	2013-08-02 03:54:52	3	190.33	55.696	Basin	Non-flight
RLKI15	4	2013-08-02 03:55:52	3	190.33	55.6959	Basin	Non-flight
RLKI15	4	2013-08-02 03:56:48	3	190.33	55.6959	Basin	Non-flight
RLKI15	4	2013-08-02 03:57:52	3	190.33	55.6958	Basin	Non-flight
RLKI15	4	2013-08-02 03:58:53	3	190.33	55.6958	Basin	Non-flight
RLKI15	4	2013-08-02 04:10:57	3	190.329	55.6953	Basin	Non-flight
RLKI15	4	2013-08-02 04:11:54	3	190.329	55.6953	Basin	Non-flight
RLKI15	4	2013-08-02 04:12:52	3	190.329	55.6953	Basin	Non-flight
RLKI15	4	2013-08-02 04:13:54	3	190.329	55.6952	Basin	Non-flight
RLKI15	4	2013-08-02 04:14:53	3	190.33	55.6952	Basin	Non-flight
RLKI15	4	2013-08-02 04:15:53	3	190.329	55.6952	Basin	Non-flight
RLKI15	4	2013-08-02 04:17:50	3	190.33	55.6951	Basin	Non-flight
RLKI15	4	2013-08-02 04:18:52	3	190.33	55.695	Basin	Non-flight
RLKI15	4	2013-08-02 04:19:49	3	190.33	55.695	Basin	Non-flight
RLKI15	4	2013-08-02 04:20:50	3	190.33	55.6949	Basin	Non-flight
RLKI15	4	2013-08-02 04:21:52	3	190.33	55.695	Basin	Non-flight
RLKI15	4	2013-08-02 04:22:53	3	190.33	55.6949	Basin	Non-flight
RLKI15	4	2013-08-02 04:23:49	3	190.33	55.6949	Basin	Non-flight
RLKI15	4	2013-08-02 04:24:51	3	190.33	55.6949	Basin	Non-flight
RLKI15	4	2013-08-02 04:25:50	3	190.33	55.6948	Basin	Non-flight
RLKI15	4	2013-08-02 04:28:51	3	190.331	55.6949	Basin	Non-flight
RLKI15	4	2013-08-02 04:30:50	3	190.331	55.6946	Basin	Non-flight
RLKI15	4	2013-08-02 04:31:50	3	190.331	55.6945	Basin	Non-flight
RLKI15	4	2013-08-02 04:32:47	3	190.331	55.6947	Basin	Non-flight
RLKI15	4	2013-08-02 04:33:49	3	190.331	55.6944	Basin	Non-flight
RLKI15	4	2013-08-02 04:34:49	3	190.331	55.6945	Basin	Non-flight
RLKI15	4	2013-08-02 04:35:52	3	190.331	55.6946	Basin	Non-flight
RLKI15	4	2013-08-02 04:36:50	3	190.332	55.6945	Basin	Non-flight
RLKI15	4	2013-08-02 04:37:50	3	190.332	55.6945	Basin	Non-flight
RLKI15	4	2013-08-02 04:38:50	3	190.332	55.6945	Basin	Non-flight
RLKI15	4	2013-08-02 04:39:50	3	190.332	55.6943	Basin	Non-flight
RLKI15	4	2013-08-02 04:40:50	3	190.333	55.6942	Basin	Non-flight
RLKI15	4	2013-08-02 04:41:49	3	190.332	55.6941	Basin	Non-flight
RLKI15	4	2013-08-02 04:42:52	3	190.333	55.6942	Basin	Non-flight
RLKI15	4	2013-08-02 04:43:50	3	190.333	55.6943	Basin	Non-flight
RLKI15	4	2013-08-02 04:44:49	3	190.333	55.6945	Basin	Flight
RLKI15	4	2013-08-02 04:45:51	3	190.336	55.6903	Basin	Flight
RLKI15	4	2013-08-02 04:46:47	3	190.332	55.6847	Basin	Flight
RLKI15	4	2013-08-02 04:47:52	3	190.328	55.6817	Basin	Non-flight
RLKI15	4	2013-08-02 04:48:52	3	190.328	55.6817	Basin	Non-flight
RLKI15	4	2013-08-02 04:49:51	3	190.328	55.6816	Basin	Non-flight
RLKI15	4	2013-08-02 04:50:49	3	190.328	55.6815	Basin	Non-flight
RLKI15	4	2013-08-02 04:51:52	3	190.328	55.6814	Basin	Non-flight
RLKI15	4	2013-08-02 04:52:49	3	190.328	55.6813	Basin	Non-flight
RLKI15	4	2013-08-02 04:53:49	3	190.328	55.6813	Basin	Non-flight
RLKI15	4	2013-08-02 04:54:53	3	190.329	55.6812	Basin	Non-flight
RLKI15	4	2013-08-02 04:55:50	3	190.329	55.6811	Basin	Non-flight
RLKI15	4	2013-08-02 04:56:52	3	190.329	55.681	Basin	Non-flight
RLKI15	4	2013-08-02 04:57:49	3	190.329	55.681	Basin	Non-flight
RLKI15	4	2013-08-02 04:58:52	3	190.329	55.681	Basin	Non-flight
RLKI15	4	2013-08-02 04:59:46	3	190.33	55.6808	Basin	Non-flight
RLKI15	4	2013-08-02 05:00:50	3	190.33	55.6807	Basin	Non-flight
RLKI15	4	2013-08-02 05:01:52	3	190.33	55.6806	Basin	Non-flight
RLKI15	4	2013-08-02 05:02:52	3	190.33	55.6805	Basin	Non-flight
RLKI15	4	2013-08-02 05:03:52	3	190.33	55.6804	Basin	Non-flight
RLKI15	4	2013-08-02 05:04:52	3	190.33	55.6805	Basin	Non-flight
RLKI15	4	2013-08-02 05:05:52	3	190.33	55.6803	Basin	Non-flight
RLKI15	4	2013-08-02 05:06:53	3	190.33	55.6802	Basin	Non-flight
RLKI15	4	2013-08-02 05:07:50	3	190.33	55.6802	Basin	Non-flight
RLKI15	4	2013-08-02 05:08:51	3	190.331	55.6801	Basin	Non-flight
RLKI15	4	2013-08-02 05:09:53	3	190.331	55.6801	Basin	Non-flight
RLKI15	4	2013-08-02 05:10:50	3	190.331	55.68	Basin	Non-flight
RLKI15	4	2013-08-02 05:11:50	3	190.331	55.68	Basin	Non-flight
RLKI15	4	2013-08-02 05:12:49	3	190.331	55.68	Basin	Non-flight
RLKI15	4	2013-08-02 05:13:49	3	190.331	55.6798	Basin	Non-flight
RLKI15	4	2013-08-02 05:14:49	3	190.331	55.6798	Basin	Non-flight
RLKI15	4	2013-08-02 05:15:50	3	190.331	55.6799	Basin	Flight
RLKI15	4	2013-08-02 05:16:46	3	190.336	55.6788	Basin	Non-flight
RLKI15	4	2013-08-02 05:17:54	3	190.337	55.6788	Basin	Non-flight
RLKI15	4	2013-08-02 05:18:48	3	190.337	55.6787	Basin	Non-flight
RLKI15	4	2013-08-02 05:19:50	4	190.337	55.6788	Basin	Flight
RLKI15	4	2013-08-02 05:20:51	4	190.342	55.6734	Basin	Flight
RLKI15	4	2013-08-02 05:21:50	4	190.346	55.6676	Basin	Non-flight
RLKI15	4	2013-08-02 05:22:48	4	190.347	55.6674	Basin	Non-flight
RLKI15	4	2013-08-02 05:23:50	4	190.347	55.6672	Basin	Non-flight
RLKI15	4	2013-08-02 05:24:48	4	190.347	55.6671	Basin	Non-flight
RLKI15	4	2013-08-02 05:25:49	4	190.347	55.6669	Basin	Non-flight
RLKI15	4	2013-08-02 05:26:51	4	190.347	55.6669	Basin	Non-flight
RLKI15	4	2013-08-02 05:27:51	4	190.347	55.6665	Basin	Non-flight
RLKI15	4	2013-08-02 05:30:54	4	190.348	55.6662	Basin	Non-flight
RLKI15	4	2013-08-02 05:31:51	4	190.348	55.6661	Basin	Non-flight
RLKI15	4	2013-08-02 05:32:49	4	190.348	55.6659	Basin	Non-flight
RLKI15	4	2013-08-02 05:33:51	4	190.348	55.6657	Basin	Non-flight
RLKI15	4	2013-08-02 05:34:52	4	190.349	55.6658	Basin	Non-flight
RLKI15	4	2013-08-02 05:35:52	4	190.349	55.6654	Basin	Flight
RLKI15	4	2013-08-02 05:36:49	4	190.354	55.6627	Basin	Flight
RLKI15	4	2013-08-02 05:37:50	4	190.362	55.6574	Basin	Flight
RLKI15	4	2013-08-02 05:38:49	4	190.366	55.6511	Basin	Flight
RLKI15	4	2013-08-02 05:39:49	4	190.369	55.6444	Basin	Flight
RLKI15	4	2013-08-02 05:40:52	4	190.373	55.6418	Basin	Non-flight
RLKI15	4	2013-08-02 05:41:48	4	190.373	55.6416	Basin	Non-flight
RLKI15	4	2013-08-02 05:42:48	4	190.373	55.6415	Basin	Non-flight
RLKI15	4	2013-08-02 05:43:45	4	190.373	55.6413	Basin	Non-flight
RLKI15	4	2013-08-02 05:44:48	4	190.373	55.641	Basin	Non-flight
RLKI15	4	2013-08-02 05:45:51	4	190.373	55.641	Basin	Non-flight
RLKI15	4	2013-08-02 05:46:48	4	190.373	55.6409	Basin	Non-flight
RLKI15	4	2013-08-02 05:47:47	4	190.373	55.6407	Basin	Non-flight
RLKI15	4	2013-08-02 05:48:46	4	190.374	55.6406	Basin	Non-flight
RLKI15	4	2013-08-02 05:49:52	4	190.374	55.6404	Basin	Flight
RLKI15	4	2013-08-02 05:50:47	4	190.378	55.6388	Basin	Flight
RLKI15	4	2013-08-02 05:51:51	4	190.388	55.6337	Basin	Flight
RLKI15	4	2013-08-02 05:52:49	4	190.395	55.6282	Basin	Flight
RLKI15	4	2013-08-02 05:53:51	4	190.403	55.6223	Basin	Flight
RLKI15	4	2013-08-02 05:54:52	4	190.406	55.6207	Basin	Non-flight
RLKI15	4	2013-08-02 05:55:49	4	190.406	55.6206	Basin	Non-flight
RLKI15	4	2013-08-02 05:56:48	4	190.406	55.6203	Basin	Non-flight
RLKI15	4	2013-08-02 05:57:49	4	190.406	55.6201	Basin	Non-flight
RLKI15	4	2013-08-02 05:58:51	4	190.407	55.62	Basin	Non-flight
RLKI15	4	2013-08-02 05:59:49	4	190.407	55.62	Basin	Non-flight
RLKI15	4	2013-08-02 06:00:50	4	190.407	55.6197	Basin	Non-flight
RLKI15	4	2013-08-02 06:01:51	4	190.407	55.6197	Basin	Flight
RLKI15	4	2013-08-02 06:02:48	4	190.41	55.6166	Basin	Flight
RLKI15	4	2013-08-02 06:03:50	4	190.415	55.6102	Basin	Flight
RLKI15	4	2013-08-02 06:04:52	4	190.417	55.6062	Basin	Non-flight
RLKI15	4	2013-08-02 06:05:53	4	190.417	55.6059	Basin	Non-flight
RLKI15	4	2013-08-02 06:06:52	4	190.417	55.6058	Basin	Non-flight
RLKI15	4	2013-08-02 06:08:47	4	190.42	55.605	Basin	Flight
RLKI15	4	2013-08-02 06:09:48	4	190.422	55.5994	Basin	Flight
RLKI15	4	2013-08-02 06:10:50	4	190.424	55.5951	Basin	Flight
RLKI15	4	2013-08-02 06:11:45	4	190.426	55.5911	Basin	Flight
RLKI15	4	2013-08-02 06:12:49	4	190.429	55.5882	Basin	Flight
RLKI15	4	2013-08-02 06:13:48	4	190.43	55.584	Basin	Flight
RLKI15	4	2013-08-02 06:14:50	4	190.433	55.5771	Basin	Flight
RLKI15	4	2013-08-02 06:16:50	4	190.438	55.5719	Basin	Non-flight
RLKI15	4	2013-08-02 06:17:56	4	190.438	55.572	Basin	Flight
RLKI15	4	2013-08-02 06:18:50	4	190.439	55.5695	Basin	Non-flight
RLKI15	4	2013-08-02 06:19:54	4	190.439	55.5688	Basin	Non-flight
RLKI15	4	2013-08-02 06:20:50	4	190.44	55.5681	Basin	Flight
RLKI15	4	2013-08-02 06:21:49	4	190.44	55.5617	Basin	Flight
RLKI15	4	2013-08-02 06:22:47	4	190.44	55.5564	Basin	Flight
RLKI15	4	2013-08-02 06:23:50	4	190.438	55.5537	Basin	Flight
RLKI15	4	2013-08-02 06:24:47	4	190.437	55.5513	Basin	Non-flight
RLKI15	4	2013-08-02 06:25:51	4	190.437	55.5506	Basin	Flight
RLKI15	4	2013-08-02 06:26:52	4	190.438	55.5462	Basin	Non-flight
RLKI15	4	2013-08-02 06:27:50	4	190.436	55.5463	Basin	Non-flight
RLKI15	4	2013-08-02 06:28:47	4	190.435	55.5478	Basin	Flight
RLKI15	4	2013-08-02 06:29:49	4	190.432	55.5487	Basin	Flight
RLKI15	4	2013-08-02 06:32:50	4	190.422	55.5469	Basin	Non-flight
RLKI15	4	2013-08-02 06:33:46	4	190.421	55.5469	Basin	Non-flight
RLKI15	4	2013-08-02 06:34:48	4	190.421	55.548	Basin	Flight
RLKI15	4	2013-08-02 06:35:52	4	190.422	55.5444	Basin	Flight
RLKI15	4	2013-08-02 06:36:49	4	190.426	55.5444	Basin	Flight
RLKI15	4	2013-08-02 06:37:50	4	190.43	55.5435	Basin	Flight
RLKI15	4	2013-08-02 06:38:49	4	190.433	55.5393	Basin	Non-flight
RLKI15	4	2013-08-02 06:39:50	4	190.434	55.5387	Basin	Flight
RLKI15	4	2013-08-02 06:40:46	4	190.434	55.5357	Basin	Flight
RLKI15	4	2013-08-02 06:41:50	4	190.433	55.5376	Basin	Flight
RLKI15	4	2013-08-02 06:42:49	4	190.438	55.5361	Basin	Flight
RLKI15	4	2013-08-02 06:43:50	4	190.442	55.537	Basin	Non-flight
RLKI15	4	2013-08-02 06:44:50	4	190.439	55.5376	Basin	Flight
RLKI15	4	2013-08-02 06:45:50	4	190.438	55.5396	Basin	Non-flight
RLKI15	4	2013-08-02 06:46:59	4	190.436	55.5404	Basin	Non-flight
RLKI15	4	2013-08-02 06:47:54	4	190.436	55.54	Basin	Flight
RLKI15	4	2013-08-02 06:48:51	4	190.431	55.537	Basin	Flight
RLKI15	4	2013-08-02 06:49:50	4	190.43	55.5391	Basin	Non-flight
RLKI15	4	2013-08-02 06:50:50	4	190.429	55.5405	Basin	Flight
RLKI15	4	2013-08-02 06:51:47	4	190.435	55.5406	Basin	Flight
RLKI15	4	2013-08-02 06:52:53	4	190.438	55.5423	Basin	Flight
RLKI15	4	2013-08-02 06:53:50	4	190.442	55.5415	Basin	Flight
RLKI15	4	2013-08-02 06:55:50	4	190.441	55.5352	Basin	Flight
RLKI15	4	2013-08-02 06:56:49	4	190.436	55.5325	Basin	Flight
RLKI15	4	2013-08-02 06:57:59	4	190.433	55.5322	Basin	Non-flight
RLKI15	4	2013-08-02 06:58:51	4	190.432	55.5328	Basin	Flight
RLKI15	4	2013-08-02 06:59:53	4	190.424	55.5311	Basin	Non-flight
RLKI15	4	2013-08-02 07:00:50	4	190.424	55.5314	Basin	Flight
RLKI15	4	2013-08-02 07:01:50	4	190.421	55.5289	Basin	Flight
RLKI15	4	2013-08-02 07:02:50	4	190.422	55.5267	Basin	Flight
RLKI15	4	2013-08-02 07:03:51	4	190.423	55.5233	Basin	Flight
RLKI15	4	2013-08-02 07:04:53	4	190.428	55.5221	Basin	Non-flight
RLKI15	4	2013-08-02 07:05:52	4	190.429	55.5208	Basin	Flight
RLKI15	4	2013-08-02 07:06:51	4	190.435	55.5227	Basin	Flight
RLKI15	4	2013-08-02 07:07:49	4	190.441	55.5201	Basin	Non-flight
RLKI15	4	2013-08-02 07:08:53	4	190.439	55.5195	Basin	Flight
RLKI15	4	2013-08-02 07:09:53	4	190.433	55.5188	Basin	Non-flight
RLKI15	4	2013-08-02 07:10:54	4	190.432	55.5182	Basin	Flight
RLKI15	4	2013-08-02 07:11:52	4	190.43	55.5147	Basin	Flight
RLKI15	4	2013-08-02 07:12:54	4	190.436	55.5105	Basin	Flight
RLKI15	4	2013-08-02 07:14:46	4	190.443	55.5149	Basin	Flight
RLKI15	4	2013-08-02 07:15:50	4	190.445	55.5185	Basin	Flight
RLKI15	4	2013-08-02 07:16:49	4	190.44	55.5215	Basin	Flight
RLKI15	4	2013-08-02 07:17:51	4	190.444	55.5248	Basin	Flight
RLKI15	4	2013-08-02 07:18:51	4	190.44	55.5277	Basin	Flight
RLKI15	4	2013-08-02 07:19:49	4	190.441	55.5307	Basin	Flight
RLKI15	4	2013-08-02 07:20:45	4	190.442	55.5329	Basin	Flight
RLKI15	4	2013-08-02 07:21:50	4	190.439	55.5372	Basin	Flight
RLKI15	4	2013-08-02 07:22:51	1	190.434	55.5375	Basin	Flight
RLKI15	4	2013-08-02 07:23:49	1	190.432	55.5403	Basin	Flight
RLKI15	4	2013-08-02 07:24:51	1	190.426	55.5406	Basin	Flight
RLKI15	4	2013-08-02 07:25:47	1	190.424	55.5418	Basin	Flight
RLKI15	4	2013-08-02 07:26:45	1	190.42	55.5415	Basin	Flight
RLKI15	4	2013-08-02 07:27:50	1	190.413	55.5384	Basin	Flight
RLKI15	4	2013-08-02 07:28:53	1	190.406	55.5361	Basin	Flight
RLKI15	4	2013-08-02 07:29:53	1	190.396	55.535	Basin	Flight
RLKI15	4	2013-08-02 07:30:50	1	190.386	55.5326	Basin	Flight
RLKI15	4	2013-08-02 07:31:49	1	190.38	55.5319	Basin	Flight
RLKI15	4	2013-08-02 07:32:50	1	190.371	55.5322	Basin	Flight
RLKI15	4	2013-08-02 07:35:45	1	190.357	55.5341	Basin	Flight
RLKI15	4	2013-08-02 07:36:53	1	190.352	55.5354	Basin	Flight
RLKI15	4	2013-08-02 07:37:50	1	190.345	55.5384	Basin	Flight
RLKI15	4	2013-08-02 07:38:50	1	190.337	55.5401	Basin	Flight
RLKI15	4	2013-08-02 07:39:57	1	190.34	55.5444	Basin	Flight
RLKI15	4	2013-08-02 07:40:50	1	190.339	55.5472	Basin	Flight
RLKI15	4	2013-08-02 07:41:53	1	190.342	55.5504	Basin	Flight
RLKI15	4	2013-08-02 07:42:53	1	190.349	55.5537	Basin	Flight
RLKI15	4	2013-08-02 07:43:53	1	190.352	55.5578	Basin	Flight
RLKI15	4	2013-08-02 07:44:50	1	190.356	55.5507	Basin	Flight
RLKI15	4	2013-08-02 07:47:53	1	190.38	55.5381	Basin	Flight
RLKI15	4	2013-08-02 07:48:49	1	190.386	55.5323	Basin	Flight
RLKI15	4	2013-08-02 07:49:53	1	190.386	55.5246	Basin	Flight
RLKI15	4	2013-08-02 07:50:51	1	190.385	55.5171	Basin	Flight
RLKI15	4	2013-08-02 07:51:52	1	190.385	55.5128	Basin	Flight
RLKI15	4	2013-08-02 07:52:50	1	190.387	55.5089	Basin	Flight
RLKI15	4	2013-08-02 07:53:50	1	190.384	55.5033	Basin	Flight
RLKI15	4	2013-08-02 07:54:53	1	190.385	55.5084	Basin	Flight
RLKI15	4	2013-08-02 07:55:53	1	190.396	55.5066	Basin	Flight
RLKI15	4	2013-08-02 07:56:49	1	190.401	55.5023	Basin	Flight
RLKI15	4	2013-08-02 07:57:53	1	190.405	55.4998	Basin	Flight
RLKI15	4	2013-08-02 07:58:53	1	190.397	55.5025	Basin	Flight
RLKI15	4	2013-08-02 09:50:49	1	190.591	55.6877	Basin	Flight
RLKI15	4	2013-08-02 09:51:51	1	190.592	55.6933	Basin	Flight
RLKI15	4	2013-08-02 09:52:52	1	190.595	55.699	Basin	Flight
RLKI15	4	2013-08-02 09:53:51	1	190.594	55.7044	Basin	Flight
RLKI15	4	2013-08-02 09:54:50	1	190.595	55.7097	Basin	Flight
RLKI15	4	2013-08-02 09:56:34	1	190.594	55.7189	Basin	Flight
RLKI15	4	2013-08-02 09:57:49	1	190.594	55.7257	Basin	Flight
RLKI15	4	2013-08-02 09:58:47	1	190.594	55.7309	Basin	Flight
RLKI15	4	2013-08-02 09:59:47	1	190.594	55.7369	Basin	Flight
RLKI15	4	2013-08-02 10:00:50	1	190.594	55.7424	Basin	Flight
RLKI15	4	2013-08-02 10:01:49	1	190.593	55.748	Basin	Flight
RLKI15	4	2013-08-02 10:02:49	1	190.593	55.7539	Basin	Flight
RLKI15	4	2013-08-02 10:03:49	1	190.594	55.7596	Basin	Flight
RLKI15	4	2013-08-02 10:04:49	1	190.597	55.7648	Basin	Flight
RLKI15	4	2013-08-02 10:05:46	1	190.598	55.7705	Basin	Flight
RLKI15	4	2013-08-02 10:06:50	1	190.597	55.7763	Basin	Flight
RLKI15	4	2013-08-02 10:07:47	1	190.598	55.7818	Basin	Flight
RLKI15	4	2013-08-02 10:08:49	1	190.598	55.7865	Basin	Flight
RLKI15	4	2013-08-02 10:09:48	1	190.599	55.7918	Basin	Flight
RLKI15	4	2013-08-02 10:10:49	1	190.601	55.7971	Basin	Flight
RLKI15	4	2013-08-02 10:11:49	1	190.602	55.8027	Basin	Flight
RLKI15	4	2013-08-02 10:12:49	1	190.603	55.8085	Basin	Flight
RLKI15	4	2013-08-02 10:13:44	1	190.603	55.8136	Basin	Flight
RLKI15	4	2013-08-02 10:14:49	1	190.606	55.8205	Basin	Flight
RLKI15	4	2013-08-02 10:15:48	1	190.607	55.8243	Basin	Flight
RLKI15	4	2013-08-02 10:16:50	1	190.609	55.83	Basin	Flight
RLKI15	4	2013-08-02 10:17:48	1	190.61	55.8358	Basin	Flight
RLKI15	4	2013-08-02 10:18:48	1	190.61	55.8416	Basin	Flight
RLKI15	4	2013-08-02 10:19:55	1	190.613	55.8485	Basin	Flight
RLKI15	4	2013-08-02 10:20:50	1	190.617	55.8539	Basin	Flight
RLKI15	4	2013-08-02 10:21:48	1	190.62	55.8602	Basin	Flight
RLKI15	4	2013-08-02 10:22:48	1	190.623	55.8653	Basin	Flight
RLKI15	4	2013-08-02 10:25:48	1	190.636	55.8824	Basin	Flight
RLKI15	4	2013-08-02 10:26:48	1	190.638	55.8887	Basin	Flight
RLKI15	4	2013-08-02 10:27:49	1	190.636	55.8949	Basin	Flight
RLKI15	4	2013-08-02 10:28:49	1	190.632	55.9008	Basin	Flight
RLKI15	4	2013-08-02 10:29:48	1	190.628	55.9054	Basin	Flight
RLKI15	4	2013-08-02 10:30:49	1	190.625	55.9114	Basin	Flight
RLKI15	4	2013-08-02 10:31:48	1	190.621	55.9169	Basin	Flight
RLKI15	4	2013-08-02 10:32:50	1	190.62	55.9232	Basin	Flight
RLKI15	4	2013-08-02 10:33:48	1	190.619	55.9293	Basin	Flight
RLKI15	4	2013-08-02 10:34:49	1	190.618	55.9353	Basin	Flight
RLKI15	4	2013-08-02 10:35:49	1	190.616	55.9415	Basin	Flight
RLKI15	4	2013-08-02 10:36:48	1	190.612	55.947	Basin	Flight
RLKI15	4	2013-08-02 10:37:49	1	190.609	55.9529	Basin	Flight
RLKI15	4	2013-08-02 10:38:48	1	190.606	55.9587	Basin	Flight
RLKI15	4	2013-08-02 10:39:48	1	190.602	55.9644	Basin	Flight
RLKI15	4	2013-08-02 10:40:49	1	190.597	55.9706	Basin	Flight
RLKI15	4	2013-08-02 10:43:50	1	190.589	55.989	Basin	Flight
RLKI15	4	2013-08-02 10:44:49	1	190.588	55.9948	Basin	Flight
RLKI15	4	2013-08-02 10:45:49	1	190.587	56.0012	Basin	Flight
RLKI15	4	2013-08-02 10:46:49	1	190.587	56.0076	Basin	Flight
RLKI15	4	2013-08-02 10:47:49	1	190.589	56.0139	Basin	Flight
RLKI15	4	2013-08-02 10:48:49	1	190.59	56.0204	Basin	Flight
RLKI15	4	2013-08-02 10:49:51	1	190.589	56.027	ShelfBreak	Flight
RLKI15	4	2013-08-02 10:50:49	1	190.588	56.0334	ShelfBreak	Flight
RLKI15	4	2013-08-02 10:51:50	1	190.586	56.0399	ShelfBreak	Flight
RLKI15	4	2013-08-02 10:52:48	1	190.585	56.0457	ShelfBreak	Flight
RLKI15	4	2013-08-02 10:53:48	1	190.586	56.0522	ShelfBreak	Flight
RLKI15	4	2013-08-02 10:54:50	1	190.586	56.0586	ShelfBreak	Flight
RLKI15	4	2013-08-02 10:55:51	1	190.586	56.0651	ShelfBreak	Flight
RLKI15	4	2013-08-02 10:56:49	1	190.584	56.0708	ShelfBreak	Flight
RLKI15	4	2013-08-02 10:57:47	1	190.582	56.0768	ShelfBreak	Flight
RLKI15	4	2013-08-02 10:58:48	1	190.58	56.083	ShelfBreak	Flight
RLKI15	4	2013-08-02 10:59:51	1	190.579	56.0896	ShelfBreak	Flight
RLKI15	4	2013-08-02 11:00:50	1	190.577	56.0957	ShelfBreak	Flight
RLKI15	4	2013-08-02 11:01:50	1	190.575	56.1017	ShelfBreak	Flight
RLKI15	4	2013-08-02 11:02:49	1	190.572	56.1073	ShelfBreak	Flight
RLKI15	4	2013-08-02 11:03:51	1	190.571	56.1137	ShelfBreak	Flight
RLKI15	4	2013-08-02 11:04:51	1	190.568	56.1195	ShelfBreak	Flight
RLKI15	4	2013-08-02 11:05:49	1	190.567	56.1254	ShelfBreak	Flight
RLKI15	4	2013-08-02 11:06:50	1	190.566	56.1317	ShelfBreak	Flight
RLKI15	4	2013-08-02 11:07:51	1	190.565	56.138	ShelfBreak	Flight
RLKI15	4	2013-08-02 11:08:52	1	190.565	56.1443	ShelfBreak	Flight
RLKI15	4	2013-08-02 11:09:52	1	190.564	56.1502	ShelfBreak	Flight
RLKI15	4	2013-08-02 11:10:49	1	190.561	56.1555	ShelfBreak	Flight
RLKI15	4	2013-08-02 11:11:51	1	190.558	56.1615	ShelfBreak	Flight
RLKI15	4	2013-08-02 11:12:52	1	190.557	56.1675	ShelfBreak	Flight
RLKI15	4	2013-08-02 11:13:52	1	190.556	56.1735	ShelfBreak	Flight
RLKI15	4	2013-08-02 11:14:50	1	190.557	56.1795	ShelfBreak	Flight
RLKI15	4	2013-08-02 11:15:52	1	190.557	56.1856	ShelfBreak	Flight
RLKI15	4	2013-08-02 11:16:49	1	190.556	56.1912	ShelfBreak	Flight
RLKI15	4	2013-08-02 11:17:52	1	190.554	56.1972	ShelfBreak	Flight
RLKI15	4	2013-08-02 11:18:49	1	190.552	56.2028	ShelfBreak	Flight
RLKI15	4	2013-08-02 11:19:52	1	190.549	56.2087	ShelfBreak	Flight
RLKI15	4	2013-08-02 11:21:51	1	190.544	56.2203	ShelfBreak	Flight
RLKI15	4	2013-08-02 11:22:48	1	190.543	56.2263	ShelfBreak	Flight
RLKI15	4	2013-08-02 11:23:48	1	190.542	56.2323	ShelfBreak	Flight
RLKI15	4	2013-08-02 11:24:51	1	190.541	56.2388	ShelfBreak	Flight
RLKI15	4	2013-08-02 11:25:46	1	190.541	56.2446	ShelfBreak	Flight
RLKI15	4	2013-08-02 11:26:47	1	190.546	56.2506	ShelfBreak	Flight
RLKI15	4	2013-08-02 11:27:51	1	190.544	56.2568	ShelfBreak	Flight
RLKI15	4	2013-08-02 11:28:45	1	190.543	56.262	ShelfBreak	Flight
RLKI15	4	2013-08-02 11:29:52	1	190.543	56.2681	ShelfBreak	Flight
RLKI15	4	2013-08-02 11:30:49	1	190.544	56.2735	ShelfBreak	Flight
RLKI15	4	2013-08-02 11:31:46	1	190.546	56.2788	ShelfBreak	Flight
RLKI15	4	2013-08-02 11:32:47	1	190.55	56.2843	ShelfBreak	Flight
RLKI15	4	2013-08-02 11:33:45	1	190.553	56.2901	ShelfBreak	Flight
RLKI15	4	2013-08-02 11:34:48	1	190.557	56.2962	ShelfBreak	Flight
RLKI15	4	2013-08-02 11:35:49	1	190.559	56.3018	ShelfBreak	Flight
RLKI15	4	2013-08-02 11:36:52	1	190.559	56.3074	ShelfBreak	Flight
RLKI15	4	2013-08-02 11:37:50	1	190.561	56.3126	ShelfBreak	Flight
RLKI15	4	2013-08-02 11:38:50	1	190.561	56.3181	Shelf	Flight
RLKI15	4	2013-08-02 11:39:52	1	190.56	56.3235	Shelf	Flight
RLKI15	4	2013-08-02 11:40:48	1	190.561	56.3283	Shelf	Flight
RLKI15	4	2013-08-02 11:41:49	1	190.563	56.3341	Shelf	Flight
RLKI15	4	2013-08-02 11:42:48	1	190.566	56.3397	Shelf	Flight
RLKI15	4	2013-08-02 11:43:44	1	190.567	56.3451	Shelf	Flight
RLKI15	4	2013-08-02 11:44:46	1	190.566	56.3509	Shelf	Flight
RLKI15	4	2013-08-02 11:45:50	1	190.566	56.3569	Shelf	Flight
RLKI15	4	2013-08-02 11:46:51	1	190.564	56.3623	Shelf	Flight
RLKI15	4	2013-08-02 11:47:48	1	190.562	56.3672	Shelf	Flight
RLKI15	4	2013-08-02 11:48:47	1	190.561	56.3728	Shelf	Flight
RLKI15	4	2013-08-02 11:49:49	1	190.559	56.3788	Shelf	Flight
RLKI15	4	2013-08-02 11:50:50	1	190.559	56.3849	Shelf	Flight
RLKI15	4	2013-08-02 11:51:52	1	190.56	56.3911	Shelf	Flight
RLKI15	4	2013-08-02 11:52:44	1	190.558	56.3963	Shelf	Flight
RLKI15	4	2013-08-02 11:53:49	1	190.553	56.4024	Shelf	Flight
RLKI15	4	2013-08-02 11:54:49	1	190.549	56.4083	Shelf	Flight
RLKI15	4	2013-08-02 11:55:49	1	190.546	56.4143	Shelf	Flight
RLKI15	4	2013-08-02 11:56:52	1	190.54	56.4203	Shelf	Flight
RLKI15	4	2013-08-02 11:57:52	1	190.534	56.4254	Shelf	Flight
RLKI15	4	2013-08-02 11:58:48	1	190.527	56.43	Shelf	Flight
RLKI15	4	2013-08-02 11:59:49	1	190.52	56.4344	Shelf	Flight
RLKI15	4	2013-08-02 12:00:50	1	190.514	56.439	Shelf	Flight
RLKI15	4	2013-08-02 12:01:47	1	190.507	56.4433	Shelf	Flight
RLKI15	4	2013-08-02 12:02:55	1	190.501	56.4488	Shelf	Flight
RLKI15	4	2013-08-02 12:03:48	1	190.494	56.4525	Shelf	Flight
RLKI15	4	2013-08-02 12:05:08	1	190.485	56.4579	Shelf	Flight
RLKI15	4	2013-08-02 12:16:59	1	190.426	56.503	Shelf	Flight
RLKI15	4	2013-08-02 12:17:47	1	190.425	56.5085	Shelf	Flight
RLKI15	4	2013-08-02 12:18:55	1	190.421	56.5159	Shelf	Flight
RLKI15	4	2013-08-02 12:19:59	1	190.414	56.522	Shelf	Flight
RLKI15	4	2013-08-02 12:34:46	1	190.361	56.5873	Land	Flight
RLKI15	4	2013-08-02 12:35:48	1	190.366	56.5911	Land	Flight
RLKI15	4	2013-08-02 12:36:48	1	190.365	56.595	Land	Flight
RLKI15	4	2013-08-02 12:37:46	1	190.359	56.5986	Land	Flight
RLKI15	4	2013-08-02 12:38:48	1	190.352	56.6008	Land	Flight
RLKI15	4	2013-08-02 12:39:47	1	190.343	56.6028	Land	Flight
RLKI15	5	2013-08-02 15:40:53	1	190.425	56.4098	Shelf	Flight
RLKI15	5	2013-08-02 15:41:46	1	190.425	56.4022	Shelf	Flight
RLKI15	5	2013-08-02 15:42:48	1	190.423	56.3947	Shelf	Flight
RLKI15	5	2013-08-02 15:43:49	1	190.422	56.3867	Shelf	Flight
RLKI15	5	2013-08-02 15:44:46	1	190.42	56.3796	Shelf	Flight
RLKI15	5	2013-08-02 15:45:48	1	190.419	56.3724	Shelf	Flight
RLKI15	5	2013-08-02 15:46:46	1	190.419	56.365	Shelf	Flight
RLKI15	5	2013-08-02 15:47:48	1	190.42	56.3569	Shelf	Flight
RLKI15	5	2013-08-02 15:48:50	1	190.419	56.349	Shelf	Flight
RLKI15	5	2013-08-02 15:49:48	1	190.42	56.3411	Shelf	Flight
RLKI15	5	2013-08-02 15:50:48	1	190.42	56.3316	Shelf	Flight
RLKI15	5	2013-08-02 15:51:46	1	190.419	56.3229	Shelf	Flight
RLKI15	5	2013-08-02 15:52:42	1	190.418	56.3152	Shelf	Flight
RLKI15	5	2013-08-02 15:53:47	1	190.417	56.307	Shelf	Flight
RLKI15	5	2013-08-02 15:54:48	1	190.415	56.2997	Shelf	Flight
RLKI15	5	2013-08-02 15:55:46	1	190.415	56.2925	ShelfBreak	Flight
RLKI15	5	2013-08-02 15:56:45	1	190.415	56.2853	ShelfBreak	Flight
RLKI15	5	2013-08-02 15:57:49	1	190.414	56.2776	ShelfBreak	Flight
RLKI15	5	2013-08-02 15:58:49	1	190.414	56.2703	ShelfBreak	Flight
RLKI15	5	2013-08-02 15:59:46	1	190.414	56.2634	ShelfBreak	Flight
RLKI15	5	2013-08-02 16:00:46	1	190.416	56.2557	ShelfBreak	Flight
RLKI15	5	2013-08-02 16:01:50	1	190.417	56.2471	ShelfBreak	Flight
RLKI15	5	2013-08-02 16:02:46	1	190.418	56.2401	ShelfBreak	Flight
RLKI15	5	2013-08-02 16:03:47	1	190.417	56.2322	ShelfBreak	Flight
RLKI15	5	2013-08-02 16:04:48	1	190.418	56.2241	ShelfBreak	Flight
RLKI15	5	2013-08-02 16:05:47	1	190.419	56.2164	ShelfBreak	Flight
RLKI15	5	2013-08-02 16:06:48	1	190.419	56.2086	ShelfBreak	Flight
RLKI15	5	2013-08-02 16:07:46	1	190.42	56.2011	ShelfBreak	Flight
RLKI15	5	2013-08-02 16:08:42	1	190.421	56.1936	ShelfBreak	Flight
RLKI15	5	2013-08-02 16:09:51	1	190.422	56.1843	ShelfBreak	Flight
RLKI15	5	2013-08-02 16:10:46	1	190.423	56.1768	ShelfBreak	Flight
RLKI15	5	2013-08-02 16:11:49	1	190.423	56.1688	ShelfBreak	Flight
RLKI15	5	2013-08-02 16:12:50	1	190.42	56.1615	ShelfBreak	Flight
RLKI15	5	2013-08-02 16:13:51	1	190.417	56.1546	ShelfBreak	Flight
RLKI15	5	2013-08-02 16:14:49	1	190.417	56.1476	ShelfBreak	Flight
RLKI15	5	2013-08-02 16:15:51	1	190.416	56.1412	ShelfBreak	Flight
RLKI15	5	2013-08-02 16:16:49	1	190.415	56.1337	ShelfBreak	Flight
RLKI15	5	2013-08-02 16:17:50	1	190.417	56.1259	ShelfBreak	Flight
RLKI15	5	2013-08-02 20:49:59	1	190.286	55.1565	Basin	Flight
RLKI15	5	2013-08-02 20:50:50	1	190.29	55.1562	Basin	Flight
RLKI15	5	2013-08-02 20:51:50	1	190.301	55.1579	Basin	Flight
RLKI15	5	2013-08-02 20:52:47	1	190.303	55.1613	Basin	Flight
RLKI15	5	2013-08-02 20:53:47	1	190.313	55.1612	Basin	Flight
RLKI15	5	2013-08-02 20:54:47	1	190.318	55.1548	Basin	Flight
RLKI15	5	2013-08-02 20:55:47	1	190.32	55.1485	Basin	Flight
RLKI15	5	2013-08-02 20:56:47	1	190.315	55.1441	Basin	Flight
RLKI15	5	2013-08-02 20:57:42	1	190.31	55.1402	Basin	Flight
RLKI15	5	2013-08-02 20:58:47	1	190.305	55.1347	Basin	Flight
RLKI15	5	2013-08-02 20:59:44	1	190.301	55.1304	Basin	Flight
RLKI15	5	2013-08-02 21:00:49	1	190.299	55.1257	Basin	Flight
RLKI15	5	2013-08-02 21:01:46	1	190.296	55.1271	Basin	Flight
RLKI15	5	2013-08-02 21:02:42	1	190.291	55.1239	Basin	Flight
RLKI15	5	2013-08-02 21:03:42	1	190.287	55.1194	Basin	Flight
RLKI15	5	2013-08-02 21:04:47	1	190.283	55.1154	Basin	Flight
RLKI15	5	2013-08-02 21:05:47	1	190.282	55.1092	Basin	Flight
RLKI15	5	2013-08-02 21:06:47	1	190.28	55.1028	Basin	Flight
RLKI15	5	2013-08-02 21:07:48	1	190.276	55.1026	Basin	Flight
RLKI15	5	2013-08-02 21:08:47	1	190.276	55.1053	Basin	Flight
RLKI15	5	2013-08-02 21:09:49	1	190.277	55.1093	Basin	Flight
RLKI15	5	2013-08-02 21:10:47	1	190.277	55.1131	Basin	Flight
RLKI15	5	2013-08-02 21:11:47	1	190.282	55.1172	Basin	Flight
RLKI15	5	2013-08-02 21:12:47	1	190.281	55.1204	Basin	Flight
RLKI15	5	2013-08-02 21:13:47	1	190.275	55.1202	Basin	Flight
RLKI15	5	2013-08-02 21:14:50	1	190.271	55.1224	Basin	Flight
RLKI15	5	2013-08-02 21:15:47	1	190.265	55.1189	Basin	Flight
RLKI15	5	2013-08-02 21:16:47	1	190.259	55.1165	Basin	Flight
RLKI15	5	2013-08-02 21:17:46	1	190.26	55.1212	Basin	Flight
RLKI15	5	2013-08-02 21:18:49	1	190.265	55.1258	Basin	Flight
RLKI15	5	2013-08-02 21:19:47	1	190.271	55.13	Basin	Flight
RLKI15	5	2013-08-02 21:20:47	1	190.27	55.1335	Basin	Flight
RLKI15	5	2013-08-02 21:21:48	1	190.266	55.135	Basin	Flight
RLKI15	5	2013-08-02 21:22:48	1	190.264	55.1379	Basin	Flight
RLKI15	5	2013-08-02 21:23:42	1	190.259	55.1375	Basin	Flight
RLKI15	5	2013-08-02 21:24:42	1	190.254	55.1354	Basin	Flight
RLKI15	5	2013-08-02 21:25:47	1	190.255	55.1283	Basin	Flight
RLKI15	5	2013-08-02 21:26:46	1	190.253	55.1309	Basin	Flight
RLKI15	5	2013-08-02 21:27:42	1	190.258	55.1346	Basin	Flight
RLKI15	5	2013-08-02 21:28:46	1	190.262	55.1391	Basin	Flight
RLKI15	5	2013-08-02 21:29:47	1	190.264	55.1435	Basin	Flight
RLKI15	5	2013-08-02 21:30:47	1	190.26	55.1442	Basin	Flight
RLKI15	5	2013-08-02 21:31:47	1	190.257	55.1464	Basin	Flight
RLKI15	5	2013-08-02 21:32:47	1	190.259	55.151	Basin	Flight
RLKI15	5	2013-08-02 21:33:42	1	190.257	55.1528	Basin	Flight
RLKI15	5	2013-08-02 21:34:47	1	190.258	55.1573	Basin	Flight
RLKI15	5	2013-08-02 21:35:47	1	190.264	55.1618	Basin	Flight
RLKI15	5	2013-08-02 21:36:47	1	190.26	55.1611	Basin	Flight
RLKI15	5	2013-08-02 21:37:47	1	190.262	55.1578	Basin	Flight
RLKI15	5	2013-08-02 21:38:47	1	190.273	55.1612	Basin	Non-flight
RLKI15	5	2013-08-02 21:39:47	1	190.271	55.1617	Basin	Flight
RLKI15	5	2013-08-02 21:40:47	1	190.266	55.1573	Basin	Flight
RLKI15	5	2013-08-02 21:41:47	1	190.263	55.1521	Basin	Flight
RLKI15	5	2013-08-02 21:42:48	1	190.262	55.1469	Basin	Flight
RLKI15	5	2013-08-02 21:43:47	1	190.263	55.1449	Basin	Flight
RLKI15	5	2013-08-02 21:44:47	1	190.259	55.1438	Basin	Flight
RLKI15	5	2013-08-02 21:45:47	1	190.257	55.1374	Basin	Non-flight
RLKI15	5	2013-08-02 21:46:47	1	190.256	55.1385	Basin	Flight
RLKI15	5	2013-08-02 21:47:47	1	190.26	55.1428	Basin	Flight
RLKI15	5	2013-08-02 21:48:47	1	190.261	55.1468	Basin	Flight
RLKI15	5	2013-08-02 21:49:47	1	190.261	55.1499	Basin	Flight
RLKI15	5	2013-08-02 21:50:47	1	190.262	55.1537	Basin	Flight
RLKI15	5	2013-08-02 21:51:47	1	190.258	55.1559	Basin	Flight
RLKI15	5	2013-08-02 21:52:47	1	190.258	55.1594	Basin	Flight
RLKI15	5	2013-08-02 21:53:47	1	190.254	55.1591	Basin	Flight
RLKI15	5	2013-08-02 21:54:49	1	190.25	55.1561	Basin	Flight
RLKI15	5	2013-08-02 21:55:47	1	190.245	55.153	Basin	Flight
RLKI15	5	2013-08-02 21:56:48	1	190.241	55.1498	Basin	Non-flight
RLKI15	5	2013-08-02 21:57:50	1	190.24	55.1496	Basin	Non-flight
RLKI15	5	2013-08-02 21:58:44	1	190.24	55.1496	Basin	Non-flight
RLKI15	5	2013-08-02 21:59:43	1	190.239	55.1493	Basin	Non-flight
RLKI15	5	2013-08-02 22:00:47	1	190.239	55.1493	Basin	Non-flight
RLKI15	5	2013-08-02 22:01:47	1	190.239	55.149	Basin	Non-flight
RLKI15	5	2013-08-02 22:02:48	1	190.238	55.1489	Basin	Non-flight
RLKI15	5	2013-08-02 22:03:43	1	190.238	55.1487	Basin	Flight
RLKI15	5	2013-08-02 22:04:50	1	190.232	55.1467	Basin	Flight
RLKI15	5	2013-08-02 22:05:49	1	190.228	55.1419	Basin	Flight
RLKI15	5	2013-08-02 22:06:48	1	190.223	55.1417	Basin	Flight
RLKI15	5	2013-08-02 22:07:47	1	190.229	55.1353	Basin	Flight
RLKI15	5	2013-08-02 22:08:47	1	190.228	55.1309	Basin	Flight
RLKI15	5	2013-08-02 22:09:47	1	190.231	55.1333	Basin	Flight
RLKI15	5	2013-08-02 22:10:47	1	190.236	55.1376	Basin	Flight
RLKI15	5	2013-08-02 22:11:47	1	190.233	55.1356	Basin	Flight
RLKI15	5	2013-08-02 22:12:47	1	190.229	55.1301	Basin	Flight
RLKI15	5	2013-08-02 22:13:47	1	190.225	55.1252	Basin	Flight
RLKI15	5	2013-08-02 22:14:44	1	190.221	55.124	Basin	Flight
RLKI15	5	2013-08-02 22:15:46	1	190.217	55.1249	Basin	Flight
RLKI15	5	2013-08-02 22:16:46	1	190.224	55.1291	Basin	Flight
RLKI15	5	2013-08-02 22:17:47	1	190.217	55.1256	Basin	Flight
RLKI15	5	2013-08-02 22:18:49	1	190.212	55.128	Basin	Flight
RLKI15	5	2013-08-02 22:19:48	1	190.207	55.1245	Basin	Flight
RLKI15	5	2013-08-02 22:20:47	1	190.203	55.1221	Basin	Flight
RLKI15	5	2013-08-02 22:21:47	1	190.201	55.1203	Basin	Flight
RLKI15	5	2013-08-02 22:22:48	1	190.203	55.1137	Basin	Flight
RLKI15	5	2013-08-02 22:23:48	1	190.198	55.1113	Basin	Flight
RLKI15	5	2013-08-02 22:24:47	1	190.201	55.1154	Basin	Flight
RLKI15	5	2013-08-02 22:25:46	1	190.202	55.119	Basin	Flight
RLKI15	5	2013-08-02 22:26:46	1	190.199	55.1215	Basin	Flight
RLKI15	5	2013-08-02 22:27:47	1	190.197	55.1152	Basin	Flight
RLKI15	5	2013-08-02 22:28:46	1	190.194	55.1103	Basin	Flight
RLKI15	5	2013-08-02 22:29:48	1	190.209	55.1094	Basin	Flight
RLKI15	5	2013-08-02 22:30:49	1	190.212	55.1125	Basin	Flight
RLKI15	5	2013-08-02 22:31:44	1	190.223	55.1148	Basin	Flight
RLKI15	5	2013-08-02 22:33:42	1	190.222	55.1108	Basin	Flight
RLKI15	5	2013-08-02 22:34:43	1	190.216	55.1104	Basin	Flight
RLKI15	5	2013-08-02 22:35:43	1	190.211	55.1107	Basin	Flight
RLKI15	5	2013-08-02 22:36:43	1	190.205	55.1105	Basin	Flight
RLKI15	5	2013-08-02 22:37:42	1	190.2	55.1098	Basin	Flight
RLKI15	5	2013-08-02 22:38:42	1	190.193	55.1088	Basin	Flight
RLKI15	5	2013-08-02 22:39:42	1	190.189	55.1049	Basin	Flight
RLKI15	5	2013-08-02 22:40:47	1	190.186	55.1089	Basin	Flight
RLKI15	5	2013-08-02 22:41:48	1	190.182	55.109	Basin	Flight
RLKI15	5	2013-08-02 22:42:46	1	190.179	55.1085	Basin	Flight
RLKI15	5	2013-08-02 22:43:43	1	190.175	55.1083	Basin	Flight
RLKI15	5	2013-08-02 22:44:45	1	190.17	55.1054	Basin	Flight
RLKI15	5	2013-08-02 22:45:42	1	190.167	55.0999	Basin	Flight
RLKI15	5	2013-08-02 22:46:50	1	190.162	55.1037	Basin	Flight
RLKI15	5	2013-08-02 22:47:42	1	190.158	55.1005	Basin	Flight
RLKI15	5	2013-08-02 22:48:46	1	190.161	55.0965	Basin	Flight
RLKI15	5	2013-08-02 22:49:43	1	190.166	55.0927	Basin	Flight
RLKI15	5	2013-08-02 22:50:48	1	190.177	55.0928	Basin	Flight
RLKI15	5	2013-08-02 22:51:43	1	190.186	55.0895	Basin	Flight
RLKI15	5	2013-08-02 22:52:43	1	190.182	55.0845	Basin	Flight
RLKI15	5	2013-08-02 22:53:46	1	190.177	55.0799	Basin	Flight
RLKI15	5	2013-08-02 22:54:42	1	190.173	55.0757	Basin	Flight
RLKI15	5	2013-08-02 22:55:43	1	190.167	55.0767	Basin	Flight
RLKI15	5	2013-08-02 22:56:46	1	190.168	55.0727	Basin	Flight
RLKI15	5	2013-08-02 22:57:44	1	190.166	55.0667	Basin	Flight
RLKI15	5	2013-08-02 22:58:44	1	190.167	55.0614	Basin	Flight
RLKI15	5	2013-08-02 22:59:44	1	190.165	55.0576	Basin	Flight
RLKI15	5	2013-08-02 23:00:46	1	190.168	55.055	Basin	Flight
RLKI15	5	2013-08-02 23:01:46	1	190.176	55.0573	Basin	Flight
RLKI15	5	2013-08-02 23:02:47	1	190.174	55.0588	Basin	Flight
RLKI15	5	2013-08-02 23:03:46	1	190.17	55.0608	Basin	Flight
RLKI15	5	2013-08-02 23:04:46	1	190.163	55.0617	Basin	Flight
RLKI15	5	2013-08-02 23:05:44	1	190.159	55.0589	Basin	Flight
RLKI15	5	2013-08-02 23:06:46	1	190.162	55.0634	Basin	Flight
RLKI15	5	2013-08-02 23:07:47	1	190.163	55.0657	Basin	Flight
RLKI15	5	2013-08-02 23:08:45	1	190.165	55.0684	Basin	Flight
RLKI15	5	2013-08-02 23:09:46	1	190.168	55.0721	Basin	Flight
RLKI15	5	2013-08-02 23:10:43	1	190.163	55.0684	Basin	Flight
RLKI15	5	2013-08-02 23:11:44	1	190.158	55.0646	Basin	Flight
RLKI15	5	2013-08-02 23:12:47	1	190.153	55.06	Basin	Flight
RLKI15	5	2013-08-02 23:13:46	1	190.161	55.0565	Basin	Flight
RLKI15	5	2013-08-02 23:14:46	1	190.166	55.0603	Basin	Flight
RLKI15	5	2013-08-02 23:15:46	1	190.169	55.0638	Basin	Flight
RLKI15	5	2013-08-02 23:16:46	1	190.17	55.0659	Basin	Flight
RLKI15	5	2013-08-02 23:17:47	1	190.172	55.0685	Basin	Flight
RLKI15	5	2013-08-02 23:18:46	1	190.174	55.0717	Basin	Flight
RLKI15	5	2013-08-02 23:19:44	1	190.171	55.0716	Basin	Flight
RLKI15	5	2013-08-02 23:20:47	1	190.171	55.0737	Basin	Flight
RLKI15	5	2013-08-02 23:21:46	1	190.174	55.0773	Basin	Flight
RLKI15	5	2013-08-02 23:22:47	1	190.17	55.0795	Basin	Flight
RLKI15	5	2013-08-02 23:23:48	1	190.167	55.0808	Basin	Flight
RLKI15	5	2013-08-02 23:24:44	1	190.164	55.0815	Basin	Non-flight
RLKI15	5	2013-08-02 23:25:45	1	190.161	55.0819	Basin	Non-flight
RLKI15	5	2013-08-02 23:26:47	2	190.159	55.0816	Basin	Flight
RLKI15	5	2013-08-02 23:27:41	2	190.157	55.0791	Basin	Flight
RLKI15	5	2013-08-02 23:28:47	2	190.151	55.0771	Basin	Flight
RLKI15	5	2013-08-02 23:29:47	2	190.146	55.0771	Basin	Flight
RLKI15	5	2013-08-02 23:30:46	2	190.14	55.0763	Basin	Flight
RLKI15	5	2013-08-02 23:31:47	2	190.135	55.0769	Basin	Flight
RLKI15	5	2013-08-02 23:32:46	2	190.136	55.0794	Basin	Flight
RLKI15	5	2013-08-02 23:33:47	2	190.142	55.0784	Basin	Flight
RLKI15	5	2013-08-02 23:34:46	2	190.138	55.0747	Basin	Flight
RLKI15	5	2013-08-02 23:35:46	2	190.133	55.0749	Basin	Flight
RLKI15	5	2013-08-02 23:36:46	2	190.131	55.0772	Basin	Flight
RLKI15	5	2013-08-02 23:37:47	2	190.129	55.0789	Basin	Flight
RLKI15	5	2013-08-02 23:38:47	2	190.126	55.0814	Basin	Flight
RLKI15	5	2013-08-02 23:39:48	2	190.122	55.0822	Basin	Flight
RLKI15	5	2013-08-02 23:40:48	2	190.119	55.084	Basin	Flight
RLKI15	5	2013-08-02 23:41:48	2	190.116	55.0858	Basin	Flight
RLKI15	5	2013-08-02 23:42:46	2	190.113	55.0873	Basin	Flight
RLKI15	5	2013-08-02 23:43:47	2	190.112	55.0899	Basin	Flight
RLKI15	5	2013-08-02 23:44:47	2	190.106	55.092	Basin	Flight
RLKI15	5	2013-08-02 23:45:47	2	190.1	55.0926	Basin	Flight
RLKI15	5	2013-08-02 23:46:46	2	190.096	55.0932	Basin	Flight
RLKI15	5	2013-08-02 23:47:47	2	190.091	55.0935	Basin	Flight
RLKI15	5	2013-08-02 23:48:47	2	190.087	55.0948	Basin	Flight
RLKI15	5	2013-08-02 23:49:48	2	190.082	55.0929	Basin	Flight
RLKI15	5	2013-08-02 23:50:47	2	190.077	55.0912	Basin	Flight
RLKI15	5	2013-08-02 23:51:47	2	190.073	55.0901	Basin	Flight
RLKI15	5	2013-08-02 23:52:51	2	190.071	55.0919	Basin	Flight
RLKI15	5	2013-08-02 23:53:50	2	190.072	55.0945	Basin	Flight
RLKI15	5	2013-08-02 23:54:50	2	190.068	55.0961	Basin	Flight
RLKI15	5	2013-08-02 23:55:50	2	190.068	55.0988	Basin	Flight
RLKI15	5	2013-08-02 23:56:48	2	190.069	55.1005	Basin	Non-flight
RLKI15	5	2013-08-02 23:57:48	2	190.07	55.1	Basin	Non-flight
RLKI15	5	2013-08-02 23:58:50	2	190.069	55.1001	Basin	Non-flight
RLKI15	5	2013-08-02 23:59:50	2	190.069	55.1001	Basin	Non-flight
RLKI15	5	2013-08-03 00:01:43	2	190.068	55.0995	Basin	Non-flight
RLKI15	5	2013-08-03 00:02:47	2	190.068	55.0992	Basin	Non-flight
RLKI15	5	2013-08-03 00:03:42	2	190.068	55.099	Basin	Non-flight
RLKI15	5	2013-08-03 00:04:42	2	190.068	55.0988	Basin	Non-flight
RLKI15	5	2013-08-03 00:05:47	2	190.067	55.0986	Basin	Non-flight
RLKI15	5	2013-08-03 00:06:43	2	190.067	55.0984	Basin	Non-flight
RLKI15	5	2013-08-03 00:07:47	2	190.067	55.0982	Basin	Non-flight
RLKI15	5	2013-08-03 00:08:48	2	190.067	55.098	Basin	Non-flight
RLKI15	5	2013-08-03 00:09:44	2	190.066	55.0977	Basin	Non-flight
RLKI15	5	2013-08-03 00:10:48	2	190.066	55.0975	Basin	Non-flight
RLKI15	5	2013-08-03 00:11:46	2	190.066	55.0973	Basin	Non-flight
RLKI15	5	2013-08-03 00:12:48	2	190.066	55.097	Basin	Non-flight
RLKI15	5	2013-08-03 00:13:47	2	190.066	55.097	Basin	Non-flight
RLKI15	5	2013-08-03 00:14:42	2	190.065	55.0967	Basin	Non-flight
RLKI15	5	2013-08-03 00:15:46	2	190.065	55.0965	Basin	Non-flight
RLKI15	5	2013-08-03 00:16:46	2	190.065	55.0962	Basin	Non-flight
RLKI15	5	2013-08-03 00:17:47	2	190.065	55.096	Basin	Non-flight
RLKI15	5	2013-08-03 00:18:47	2	190.064	55.0959	Basin	Non-flight
RLKI15	5	2013-08-03 00:19:48	2	190.064	55.0957	Basin	Non-flight
RLKI15	5	2013-08-03 00:20:47	2	190.064	55.0955	Basin	Non-flight
RLKI15	5	2013-08-03 00:21:46	2	190.064	55.0953	Basin	Non-flight
RLKI15	5	2013-08-03 00:22:50	2	190.063	55.0951	Basin	Non-flight
RLKI15	5	2013-08-03 00:23:46	2	190.063	55.0949	Basin	Non-flight
RLKI15	5	2013-08-03 00:24:48	2	190.063	55.0948	Basin	Non-flight
RLKI15	5	2013-08-03 00:25:50	2	190.063	55.0945	Basin	Non-flight
RLKI15	5	2013-08-03 00:26:46	2	190.062	55.0943	Basin	Non-flight
RLKI15	5	2013-08-03 00:27:56	2	190.062	55.0941	Basin	Non-flight
RLKI15	5	2013-08-03 00:29:53	2	190.062	55.0935	Basin	Non-flight
RLKI15	5	2013-08-03 00:30:45	2	190.062	55.0933	Basin	Non-flight
RLKI15	5	2013-08-03 00:31:47	2	190.062	55.0931	Basin	Non-flight
RLKI15	5	2013-08-03 00:32:46	2	190.062	55.0928	Basin	Non-flight
RLKI15	5	2013-08-03 00:33:43	2	190.061	55.0925	Basin	Non-flight
RLKI15	5	2013-08-03 00:34:43	2	190.061	55.0923	Basin	Non-flight
RLKI15	5	2013-08-03 00:35:47	2	190.061	55.092	Basin	Non-flight
RLKI15	5	2013-08-03 00:36:46	2	190.061	55.0917	Basin	Non-flight
RLKI15	5	2013-08-03 00:37:47	2	190.061	55.0915	Basin	Non-flight
RLKI15	5	2013-08-03 00:38:44	2	190.06	55.0914	Basin	Non-flight
RLKI15	5	2013-08-03 00:39:46	2	190.06	55.0912	Basin	Non-flight
RLKI15	5	2013-08-03 00:40:45	2	190.06	55.0908	Basin	Non-flight
RLKI15	5	2013-08-03 00:41:46	2	190.06	55.0905	Basin	Non-flight
RLKI15	5	2013-08-03 00:42:48	2	190.06	55.0901	Basin	Non-flight
RLKI15	5	2013-08-03 00:43:50	2	190.06	55.0898	Basin	Non-flight
RLKI15	5	2013-08-03 00:44:44	2	190.06	55.0895	Basin	Non-flight
RLKI15	5	2013-08-03 00:45:43	2	190.059	55.089	Basin	Non-flight
RLKI15	5	2013-08-03 00:46:42	2	190.059	55.0891	Basin	Non-flight
RLKI15	5	2013-08-03 00:47:45	2	190.059	55.0885	Basin	Non-flight
RLKI15	5	2013-08-03 00:48:45	2	190.059	55.0881	Basin	Non-flight
RLKI15	5	2013-08-03 00:49:45	2	190.058	55.0877	Basin	Non-flight
RLKI15	5	2013-08-03 00:50:45	2	190.058	55.0877	Basin	Non-flight
RLKI15	5	2013-08-03 00:51:45	2	190.058	55.0874	Basin	Non-flight
RLKI15	5	2013-08-03 00:52:44	2	190.058	55.0872	Basin	Non-flight
RLKI15	5	2013-08-03 00:53:44	2	190.058	55.0869	Basin	Non-flight
RLKI15	5	2013-08-03 00:54:45	2	190.057	55.0866	Basin	Non-flight
RLKI15	5	2013-08-03 00:55:45	2	190.057	55.0862	Basin	Non-flight
RLKI15	5	2013-08-03 00:56:45	2	190.057	55.0859	Basin	Non-flight
RLKI15	5	2013-08-03 00:57:44	2	190.057	55.0851	Basin	Non-flight
RLKI15	5	2013-08-03 00:58:43	2	190.057	55.0852	Basin	Non-flight
RLKI15	5	2013-08-03 00:59:48	2	190.056	55.085	Basin	Non-flight
RLKI15	5	2013-08-03 01:00:44	2	190.056	55.0847	Basin	Non-flight
RLKI15	5	2013-08-03 01:01:45	2	190.056	55.0845	Basin	Non-flight
RLKI15	5	2013-08-03 01:02:45	2	190.056	55.0842	Basin	Non-flight
RLKI15	5	2013-08-03 01:03:45	2	190.055	55.0839	Basin	Non-flight
RLKI15	5	2013-08-03 01:04:45	2	190.055	55.0838	Basin	Non-flight
RLKI15	5	2013-08-03 01:05:44	2	190.055	55.083	Basin	Non-flight
RLKI15	5	2013-08-03 01:06:45	2	190.055	55.0833	Basin	Non-flight
RLKI15	5	2013-08-03 01:07:44	2	190.055	55.0829	Basin	Non-flight
RLKI15	5	2013-08-03 01:08:50	2	190.055	55.0831	Basin	Non-flight
RLKI15	5	2013-08-03 01:09:44	2	190.054	55.0823	Basin	Non-flight
RLKI15	5	2013-08-03 01:10:47	2	190.054	55.0822	Basin	Non-flight
RLKI15	5	2013-08-03 01:11:45	2	190.054	55.0823	Basin	Non-flight
RLKI15	5	2013-08-03 01:12:46	2	190.054	55.0824	Basin	Non-flight
RLKI15	5	2013-08-03 01:13:45	2	190.054	55.0817	Basin	Non-flight
RLKI15	5	2013-08-03 01:14:46	2	190.054	55.0815	Basin	Non-flight
RLKI15	5	2013-08-03 01:15:45	2	190.054	55.0807	Basin	Non-flight
RLKI15	5	2013-08-03 01:16:50	2	190.053	55.0804	Basin	Non-flight
RLKI15	5	2013-08-03 01:17:49	2	190.053	55.08	Basin	Non-flight
RLKI15	5	2013-08-03 01:18:50	2	190.053	55.0796	Basin	Non-flight
RLKI15	5	2013-08-03 01:19:51	2	190.053	55.0789	Basin	Non-flight
RLKI15	5	2013-08-03 01:20:49	2	190.053	55.0787	Basin	Non-flight
RLKI15	5	2013-08-03 01:21:50	2	190.053	55.079	Basin	Non-flight
RLKI15	5	2013-08-03 01:22:52	2	190.053	55.0785	Basin	Non-flight
RLKI15	5	2013-08-03 01:23:48	2	190.053	55.0785	Basin	Flight
RLKI15	5	2013-08-03 01:24:45	2	190.052	55.0768	Basin	Flight
RLKI15	5	2013-08-03 01:25:47	2	190.052	55.0787	Basin	Flight
RLKI15	5	2013-08-03 01:26:44	2	190.052	55.077	Basin	Non-flight
RLKI15	5	2013-08-03 01:27:41	3	190.052	55.0768	Basin	Non-flight
RLKI15	5	2013-08-03 01:28:45	3	190.052	55.0766	Basin	Non-flight
RLKI15	5	2013-08-03 01:29:42	3	190.052	55.0759	Basin	Non-flight
RLKI15	5	2013-08-03 01:30:45	3	190.052	55.0755	Basin	Non-flight
RLKI15	5	2013-08-03 01:31:42	3	190.051	55.0755	Basin	Non-flight
RLKI15	5	2013-08-03 01:32:46	3	190.051	55.0753	Basin	Non-flight
RLKI15	5	2013-08-03 01:33:45	3	190.051	55.0749	Basin	Non-flight
RLKI15	5	2013-08-03 01:34:45	3	190.051	55.0744	Basin	Non-flight
RLKI15	5	2013-08-03 01:35:45	3	190.051	55.0744	Basin	Non-flight
RLKI15	5	2013-08-03 01:36:44	3	190.051	55.074	Basin	Non-flight
RLKI15	5	2013-08-03 01:37:42	3	190.051	55.0741	Basin	Non-flight
RLKI15	5	2013-08-03 01:38:46	3	190.051	55.0735	Basin	Non-flight
RLKI15	5	2013-08-03 01:39:45	3	190.051	55.073	Basin	Non-flight
RLKI15	5	2013-08-03 01:40:45	3	190.051	55.0725	Basin	Non-flight
RLKI15	5	2013-08-03 01:41:41	3	190.051	55.0724	Basin	Non-flight
RLKI15	5	2013-08-03 01:42:45	3	190.051	55.0723	Basin	Non-flight
RLKI15	5	2013-08-03 01:43:45	3	190.05	55.0719	Basin	Non-flight
RLKI15	5	2013-08-03 01:44:43	3	190.051	55.0716	Basin	Non-flight
RLKI15	5	2013-08-03 01:45:43	3	190.051	55.0712	Basin	Non-flight
RLKI15	5	2013-08-03 01:46:45	3	190.05	55.0707	Basin	Non-flight
RLKI15	5	2013-08-03 01:47:42	3	190.05	55.0705	Basin	Non-flight
RLKI15	5	2013-08-03 01:48:45	3	190.05	55.0704	Basin	Non-flight
RLKI15	5	2013-08-03 01:49:42	3	190.05	55.0703	Basin	Non-flight
RLKI15	5	2013-08-03 01:50:45	3	190.05	55.0698	Basin	Non-flight
RLKI15	5	2013-08-03 01:51:48	3	190.05	55.0696	Basin	Non-flight
RLKI15	5	2013-08-03 01:52:48	3	190.05	55.0692	Basin	Non-flight
RLKI15	5	2013-08-03 01:53:49	3	190.05	55.0689	Basin	Non-flight
RLKI15	5	2013-08-03 01:54:45	3	190.049	55.0686	Basin	Non-flight
RLKI15	5	2013-08-03 01:55:45	3	190.049	55.0684	Basin	Non-flight
RLKI15	5	2013-08-03 01:56:47	3	190.049	55.0682	Basin	Non-flight
RLKI15	5	2013-08-03 01:57:47	3	190.049	55.068	Basin	Non-flight
RLKI15	5	2013-08-03 01:58:48	3	190.049	55.0675	Basin	Non-flight
RLKI15	5	2013-08-03 01:59:48	3	190.048	55.0674	Basin	Non-flight
RLKI15	5	2013-08-03 02:00:48	3	190.048	55.0672	Basin	Non-flight
RLKI15	5	2013-08-03 02:01:47	3	190.048	55.0671	Basin	Non-flight
RLKI15	5	2013-08-03 02:02:52	3	190.048	55.0666	Basin	Non-flight
RLKI15	5	2013-08-03 02:03:48	3	190.047	55.0663	Basin	Non-flight
RLKI15	5	2013-08-03 02:04:49	3	190.047	55.0664	Basin	Non-flight
RLKI15	5	2013-08-03 02:05:46	3	190.047	55.0659	Basin	Non-flight
RLKI15	5	2013-08-03 02:06:48	3	190.047	55.0658	Basin	Non-flight
RLKI15	5	2013-08-03 02:07:48	3	190.047	55.0655	Basin	Non-flight
RLKI15	5	2013-08-03 02:08:46	3	190.047	55.0653	Basin	Non-flight
RLKI15	5	2013-08-03 02:09:47	3	190.046	55.0651	Basin	Non-flight
RLKI15	5	2013-08-03 02:10:44	3	190.046	55.0647	Basin	Non-flight
RLKI15	5	2013-08-03 02:11:47	3	190.046	55.0645	Basin	Non-flight
RLKI15	5	2013-08-03 02:12:47	3	190.046	55.0641	Basin	Non-flight
RLKI15	5	2013-08-03 02:13:45	3	190.046	55.064	Basin	Non-flight
RLKI15	5	2013-08-03 02:14:44	3	190.046	55.0638	Basin	Non-flight
RLKI15	5	2013-08-03 02:15:45	3	190.046	55.0636	Basin	Non-flight
RLKI15	5	2013-08-03 02:16:45	3	190.046	55.0634	Basin	Non-flight
RLKI15	5	2013-08-03 02:17:45	3	190.046	55.0631	Basin	Non-flight
RLKI15	5	2013-08-03 02:18:45	3	190.046	55.0627	Basin	Non-flight
RLKI15	5	2013-08-03 02:19:45	3	190.046	55.0624	Basin	Non-flight
RLKI15	5	2013-08-03 02:20:45	3	190.046	55.0623	Basin	Non-flight
RLKI15	5	2013-08-03 02:21:45	3	190.045	55.062	Basin	Non-flight
RLKI15	5	2013-08-03 02:22:48	3	190.045	55.0615	Basin	Non-flight
RLKI15	5	2013-08-03 02:23:45	3	190.045	55.0613	Basin	Non-flight
RLKI15	5	2013-08-03 02:24:42	3	190.045	55.061	Basin	Non-flight
RLKI15	5	2013-08-03 02:25:45	3	190.045	55.0609	Basin	Non-flight
RLKI15	5	2013-08-03 02:26:45	3	190.045	55.0606	Basin	Non-flight
RLKI15	5	2013-08-03 02:27:45	3	190.045	55.0602	Basin	Non-flight
RLKI15	5	2013-08-03 02:28:48	3	190.045	55.0601	Basin	Non-flight
RLKI15	5	2013-08-03 02:29:45	3	190.045	55.0598	Basin	Non-flight
RLKI15	5	2013-08-03 02:30:50	3	190.045	55.0595	Basin	Non-flight
RLKI15	5	2013-08-03 02:31:45	3	190.045	55.0592	Basin	Non-flight
RLKI15	5	2013-08-03 02:32:45	3	190.045	55.0591	Basin	Non-flight
RLKI15	5	2013-08-03 02:33:45	3	190.045	55.0588	Basin	Non-flight
RLKI15	5	2013-08-03 02:34:45	3	190.045	55.0586	Basin	Non-flight
RLKI15	5	2013-08-03 02:35:45	3	190.045	55.0583	Basin	Non-flight
RLKI15	5	2013-08-03 02:36:45	3	190.045	55.0581	Basin	Non-flight
RLKI15	5	2013-08-03 02:37:46	3	190.045	55.0578	Basin	Non-flight
RLKI15	5	2013-08-03 02:38:47	3	190.045	55.0576	Basin	Non-flight
RLKI15	5	2013-08-03 02:39:46	3	190.045	55.0579	Basin	Non-flight
RLKI15	5	2013-08-03 02:40:45	3	190.045	55.0576	Basin	Non-flight
RLKI15	5	2013-08-03 02:41:47	3	190.045	55.0574	Basin	Non-flight
RLKI15	5	2013-08-03 02:42:45	3	190.045	55.057	Basin	Non-flight
RLKI15	5	2013-08-03 02:43:45	3	190.045	55.0568	Basin	Non-flight
RLKI15	5	2013-08-03 02:44:45	3	190.045	55.0567	Basin	Non-flight
RLKI15	5	2013-08-03 02:45:47	3	190.045	55.0565	Basin	Non-flight
RLKI15	5	2013-08-03 02:46:45	3	190.045	55.0562	Basin	Non-flight
RLKI15	5	2013-08-03 02:47:45	3	190.045	55.056	Basin	Non-flight
RLKI15	5	2013-08-03 02:48:45	3	190.045	55.0558	Basin	Non-flight
RLKI15	5	2013-08-03 02:49:44	3	190.045	55.0557	Basin	Non-flight
RLKI15	5	2013-08-03 02:50:48	3	190.045	55.0555	Basin	Non-flight
RLKI15	5	2013-08-03 02:51:47	3	190.045	55.0551	Basin	Non-flight
RLKI15	5	2013-08-03 02:53:42	3	190.044	55.0549	Basin	Non-flight
RLKI15	5	2013-08-03 02:54:47	3	190.044	55.0547	Basin	Non-flight
RLKI15	5	2013-08-03 02:55:48	3	190.044	55.0546	Basin	Non-flight
RLKI15	5	2013-08-03 02:56:45	3	190.044	55.0542	Basin	Non-flight
RLKI15	5	2013-08-03 02:57:47	3	190.044	55.0539	Basin	Non-flight
RLKI15	5	2013-08-03 02:58:45	3	190.044	55.0536	Basin	Non-flight
RLKI15	5	2013-08-03 02:59:45	3	190.044	55.0534	Basin	Non-flight
RLKI15	5	2013-08-03 03:00:45	3	190.044	55.053	Basin	Non-flight
RLKI15	5	2013-08-03 03:01:42	3	190.043	55.0528	Basin	Non-flight
RLKI15	5	2013-08-03 03:02:44	3	190.043	55.0524	Basin	Non-flight
RLKI15	5	2013-08-03 03:03:45	3	190.043	55.0523	Basin	Non-flight
RLKI15	5	2013-08-03 03:04:46	3	190.042	55.0523	Basin	Non-flight
RLKI15	5	2013-08-03 03:05:45	3	190.043	55.0517	Basin	Non-flight
RLKI15	5	2013-08-03 03:06:43	3	190.043	55.0512	Basin	Non-flight
RLKI15	5	2013-08-03 03:07:45	3	190.043	55.0509	Basin	Non-flight
RLKI15	5	2013-08-03 03:08:47	3	190.043	55.0508	Basin	Non-flight
RLKI15	5	2013-08-03 03:09:46	3	190.043	55.0505	Basin	Non-flight
RLKI15	5	2013-08-03 03:10:45	3	190.042	55.0504	Basin	Non-flight
RLKI15	5	2013-08-03 03:11:46	3	190.042	55.05	Basin	Non-flight
RLKI15	5	2013-08-03 03:12:45	3	190.042	55.0499	Basin	Non-flight
RLKI15	5	2013-08-03 03:13:45	3	190.042	55.0497	Basin	Non-flight
RLKI15	5	2013-08-03 03:14:45	3	190.042	55.0494	Basin	Non-flight
RLKI15	5	2013-08-03 03:15:45	3	190.042	55.0491	Basin	Non-flight
RLKI15	5	2013-08-03 03:16:44	3	190.041	55.0491	Basin	Non-flight
RLKI15	5	2013-08-03 03:17:49	3	190.042	55.0483	Basin	Non-flight
RLKI15	5	2013-08-03 03:18:45	3	190.041	55.0481	Basin	Non-flight
RLKI15	5	2013-08-03 03:19:45	3	190.041	55.0478	Basin	Non-flight
RLKI15	5	2013-08-03 03:20:45	3	190.041	55.0477	Basin	Non-flight
RLKI15	5	2013-08-03 03:21:47	3	190.041	55.0475	Basin	Non-flight
RLKI15	5	2013-08-03 03:22:45	3	190.041	55.0471	Basin	Non-flight
RLKI15	5	2013-08-03 03:23:46	3	190.041	55.0466	Basin	Non-flight
RLKI15	5	2013-08-03 03:24:46	3	190.04	55.0465	Basin	Non-flight
RLKI15	5	2013-08-03 03:25:45	3	190.04	55.0463	Basin	Non-flight
RLKI15	5	2013-08-03 03:26:45	3	190.04	55.046	Basin	Non-flight
RLKI15	5	2013-08-03 03:27:45	3	190.04	55.0458	Basin	Non-flight
RLKI15	5	2013-08-03 03:28:44	3	190.04	55.0457	Basin	Non-flight
RLKI15	5	2013-08-03 03:29:45	3	190.039	55.0454	Basin	Non-flight
RLKI15	5	2013-08-03 03:30:45	3	190.039	55.0452	Basin	Non-flight
RLKI15	5	2013-08-03 03:31:45	3	190.039	55.0445	Basin	Non-flight
RLKI15	5	2013-08-03 03:32:45	3	190.039	55.0445	Basin	Non-flight
RLKI15	5	2013-08-03 03:33:42	3	190.039	55.0443	Basin	Non-flight
RLKI15	5	2013-08-03 03:34:47	3	190.039	55.0439	Basin	Non-flight
RLKI15	5	2013-08-03 03:35:45	3	190.038	55.0438	Basin	Non-flight
RLKI15	5	2013-08-03 03:36:42	3	190.038	55.0438	Basin	Non-flight
RLKI15	5	2013-08-03 03:37:46	3	190.038	55.0431	Basin	Non-flight
RLKI15	5	2013-08-03 03:38:43	3	190.038	55.0428	Basin	Non-flight
RLKI15	5	2013-08-03 03:39:47	3	190.038	55.0425	Basin	Non-flight
RLKI17	6	2013-07-29 10:31:14	1	190.335	56.6021	Land	Flight
RLKI17	6	2013-07-29 10:32:10	1	190.345	56.6018	Land	Flight
RLKI17	6	2013-07-29 10:33:14	1	190.353	56.5989	Land	Flight
RLKI17	6	2013-07-29 10:34:14	1	190.357	56.5931	Land	Flight
RLKI17	6	2013-07-29 10:35:13	1	190.363	56.5893	Land	Flight
RLKI17	6	2013-07-29 10:36:17	1	190.373	56.5869	Land	Flight
RLKI17	6	2013-07-29 10:37:12	1	190.376	56.5865	Land	Non-flight
RLKI17	6	2013-07-29 10:38:14	1	190.375	56.5865	Land	Non-flight
RLKI17	6	2013-07-29 10:39:19	1	190.376	56.5863	Land	Non-flight
RLKI17	6	2013-07-29 10:40:15	1	190.376	56.5866	Land	Non-flight
RLKI17	6	2013-07-29 10:41:12	1	190.376	56.5866	Land	Non-flight
RLKI17	6	2013-07-29 10:42:14	1	190.376	56.587	Land	Non-flight
RLKI17	6	2013-07-29 10:43:19	1	190.377	56.5872	Land	Non-flight
RLKI17	6	2013-07-29 10:44:17	1	190.376	56.5871	Land	Non-flight
RLKI17	6	2013-07-29 10:45:17	1	190.377	56.5875	Land	Non-flight
RLKI17	6	2013-07-29 10:46:17	1	190.377	56.5869	Land	Non-flight
RLKI17	6	2013-07-29 10:47:21	1	190.377	56.5874	Land	Non-flight
RLKI17	6	2013-07-29 10:48:19	1	190.377	56.5869	Land	Non-flight
RLKI17	6	2013-07-29 10:49:13	1	190.377	56.5872	Land	Non-flight
RLKI17	6	2013-07-29 10:50:15	1	190.377	56.587	Land	Non-flight
RLKI17	6	2013-07-29 10:51:16	1	190.377	56.587	Land	Non-flight
RLKI17	6	2013-07-29 10:52:14	1	190.376	56.5866	Land	Non-flight
RLKI17	6	2013-07-29 10:53:13	1	190.376	56.5864	Land	Non-flight
RLKI17	6	2013-07-29 10:54:09	1	190.377	56.5857	Land	Flight
RLKI17	6	2013-07-29 10:55:15	1	190.375	56.5823	Land	Non-flight
RLKI17	6	2013-07-29 10:56:11	1	190.374	56.5817	Land	Non-flight
RLKI17	6	2013-07-29 10:57:12	1	190.374	56.5815	Land	Flight
RLKI17	6	2013-07-29 10:58:12	1	190.377	56.5819	Land	Flight
RLKI17	6	2013-07-29 10:59:15	1	190.381	56.5838	Land	Flight
RLKI17	6	2013-07-29 11:00:12	1	190.383	56.5827	Land	Flight
RLKI17	6	2013-07-29 11:01:12	1	190.387	56.5833	Land	Flight
RLKI17	6	2013-07-29 11:02:12	1	190.393	56.5817	Land	Non-flight
RLKI17	6	2013-07-29 11:03:18	1	190.395	56.5816	Land	Non-flight
RLKI17	6	2013-07-29 11:04:21	1	190.395	56.5814	Land	Non-flight
RLKI17	6	2013-07-29 11:05:20	1	190.394	56.581	Land	Non-flight
RLKI17	6	2013-07-29 11:06:13	1	190.394	56.5808	Land	Non-flight
RLKI17	6	2013-07-29 11:07:13	1	190.394	56.5812	Land	Non-flight
RLKI17	6	2013-07-29 11:08:16	1	190.395	56.5816	Land	Non-flight
RLKI17	6	2013-07-29 11:09:22	1	190.395	56.5814	Land	Non-flight
RLKI17	6	2013-07-29 11:10:18	1	190.394	56.5811	Land	Non-flight
RLKI17	6	2013-07-29 11:11:13	1	190.395	56.5811	Land	Non-flight
RLKI17	6	2013-07-29 11:12:18	1	190.395	56.5814	Land	Non-flight
RLKI17	6	2013-07-29 11:13:16	1	190.395	56.5815	Land	Non-flight
RLKI17	6	2013-07-29 11:14:18	1	190.395	56.5814	Land	Non-flight
RLKI17	6	2013-07-29 11:15:16	1	190.395	56.5814	Land	Non-flight
RLKI17	6	2013-07-29 11:16:14	1	190.395	56.5812	Land	Flight
RLKI17	6	2013-07-29 11:17:13	1	190.399	56.5824	Land	Flight
RLKI17	6	2013-07-29 11:18:13	1	190.403	56.5843	Land	Flight
RLKI17	6	2013-07-29 11:19:16	1	190.409	56.5843	Land	Flight
RLKI17	6	2013-07-29 11:20:14	1	190.415	56.5868	Land	Flight
RLKI17	6	2013-07-29 11:21:16	1	190.422	56.5885	Land	Flight
RLKI17	6	2013-07-29 11:22:15	1	190.426	56.5917	Land	Flight
RLKI17	6	2013-07-29 11:23:12	1	190.431	56.5956	Land	Flight
RLKI17	6	2013-07-29 11:45:44	1	190.503	56.6171	Shelf	Flight
RLKI17	6	2013-07-29 11:46:14	1	190.506	56.6189	Shelf	Flight
RLKI17	6	2013-07-29 11:47:13	1	190.515	56.6219	Shelf	Flight
RLKI17	6	2013-07-29 11:48:13	1	190.523	56.6233	Shelf	Flight
RLKI17	6	2013-07-29 11:49:12	1	190.531	56.6266	Shelf	Flight
RLKI17	6	2013-07-29 11:50:15	1	190.537	56.6316	Shelf	Flight
RLKI17	6	2013-07-29 11:51:43	1	190.545	56.6386	Shelf	Flight
RLKI17	6	2013-07-29 11:52:13	1	190.549	56.641	Shelf	Flight
RLKI17	6	2013-07-29 11:53:11	1	190.553	56.6465	Shelf	Flight
RLKI17	6	2013-07-29 11:54:13	1	190.557	56.651	Shelf	Flight
RLKI17	6	2013-07-29 11:55:16	1	190.562	56.6567	Shelf	Flight
RLKI17	6	2013-07-29 11:56:13	1	190.568	56.6619	Shelf	Flight
RLKI17	6	2013-07-29 11:57:10	1	190.574	56.6673	Shelf	Flight
RLKI17	6	2013-07-29 11:58:15	1	190.581	56.6723	Shelf	Flight
RLKI17	6	2013-07-29 11:59:10	1	190.587	56.6748	Shelf	Flight
RLKI17	6	2013-07-29 12:01:08	1	190.6	56.6846	Shelf	Flight
RLKI17	6	2013-07-29 12:02:19	1	190.607	56.6907	Shelf	Flight
RLKI17	6	2013-07-29 13:13:41	1	190.819	56.8358	Shelf	Flight
RLKI17	6	2013-07-29 13:14:11	1	190.821	56.8333	Shelf	Flight
RLKI17	6	2013-07-29 13:15:16	1	190.826	56.8311	Shelf	Flight
RLKI17	6	2013-07-29 13:16:14	1	190.835	56.8308	Shelf	Flight
RLKI17	6	2013-07-29 13:17:14	1	190.841	56.834	Shelf	Flight
RLKI17	6	2013-07-29 13:18:14	1	190.847	56.8359	Shelf	Flight
RLKI17	6	2013-07-29 13:19:13	1	190.852	56.8381	Shelf	Flight
RLKI17	6	2013-07-29 13:20:15	1	190.856	56.8412	Shelf	Flight
RLKI17	6	2013-07-29 13:21:23	1	190.859	56.8454	Shelf	Flight
RLKI17	6	2013-07-29 13:22:15	1	190.862	56.8495	Shelf	Flight
RLKI17	6	2013-07-29 13:23:14	1	190.865	56.8545	Shelf	Flight
RLKI17	6	2013-07-29 13:24:10	1	190.867	56.8596	Shelf	Flight
RLKI17	6	2013-07-29 13:25:16	1	190.869	56.8661	Shelf	Flight
RLKI17	6	2013-07-29 13:26:14	1	190.871	56.8713	Shelf	Flight
RLKI17	6	2013-07-29 13:27:14	1	190.873	56.8769	Shelf	Flight
RLKI17	6	2013-07-29 13:28:13	1	190.876	56.8823	Shelf	Flight
RLKI17	6	2013-07-29 13:29:12	1	190.879	56.8873	Shelf	Flight
RLKI17	6	2013-07-29 13:30:13	1	190.881	56.893	Shelf	Flight
RLKI17	6	2013-07-29 13:31:17	1	190.883	56.899	Shelf	Flight
RLKI17	6	2013-07-29 13:32:13	1	190.887	56.9039	Shelf	Flight
RLKI17	6	2013-07-29 13:33:12	1	190.888	56.9093	Shelf	Flight
RLKI17	6	2013-07-29 13:34:17	1	190.888	56.9157	Shelf	Flight
RLKI17	6	2013-07-29 13:35:15	1	190.887	56.9217	Shelf	Flight
RLKI17	6	2013-07-29 13:36:14	1	190.891	56.9255	Shelf	Flight
RLKI17	6	2013-07-29 13:37:21	1	190.902	56.9265	Shelf	Flight
RLKI17	6	2013-07-29 13:38:12	1	190.907	56.9301	Shelf	Flight
RLKI17	6	2013-07-29 13:39:14	1	190.909	56.9357	Shelf	Flight
RLKI17	6	2013-07-29 13:40:15	1	190.913	56.9411	Shelf	Flight
RLKI17	6	2013-07-29 13:41:15	1	190.914	56.9471	Shelf	Flight
RLKI17	6	2013-07-29 13:42:18	1	190.915	56.9533	Shelf	Flight
RLKI17	6	2013-07-29 13:43:14	1	190.917	56.9552	Shelf	Flight
RLKI17	6	2013-07-29 13:44:15	1	190.92	56.9603	Shelf	Flight
RLKI17	6	2013-07-29 13:45:14	1	190.922	56.9656	Shelf	Flight
RLKI17	6	2013-07-29 13:46:32	1	190.927	56.9699	Shelf	Flight
RLKI17	6	2013-07-29 13:47:14	1	190.93	56.9701	Shelf	Flight
RLKI17	6	2013-07-29 13:48:15	1	190.927	56.9677	Shelf	Flight
RLKI17	6	2013-07-29 13:49:17	1	190.933	56.9716	Shelf	Flight
RLKI17	6	2013-07-29 13:50:14	1	190.937	56.9759	Shelf	Flight
RLKI17	6	2013-07-29 13:51:15	1	190.937	56.9804	Shelf	Non-flight
RLKI17	6	2013-07-29 13:52:14	1	190.939	56.9808	Shelf	Flight
RLKI17	6	2013-07-29 13:53:14	1	190.934	56.9803	Shelf	Flight
RLKI17	6	2013-07-29 13:54:16	1	190.936	56.9817	Shelf	Flight
RLKI17	6	2013-07-29 13:55:17	1	190.933	56.9839	Shelf	Flight
RLKI17	6	2013-07-29 13:56:14	1	190.936	56.9847	Shelf	Flight
RLKI17	6	2013-07-29 13:57:15	1	190.935	56.9812	Shelf	Flight
RLKI17	6	2013-07-29 13:58:16	1	190.934	56.9832	Shelf	Flight
RLKI17	6	2013-07-29 14:01:22	1	190.934	56.9835	Shelf	Non-flight
RLKI17	6	2013-07-29 14:02:14	1	190.934	56.9837	Shelf	Non-flight
RLKI17	6	2013-07-29 14:03:12	1	190.934	56.984	Shelf	Non-flight
RLKI17	6	2013-07-29 14:04:17	1	190.935	56.9843	Shelf	Non-flight
RLKI17	6	2013-07-29 14:05:13	1	190.935	56.9845	Shelf	Non-flight
RLKI17	6	2013-07-29 14:06:12	1	190.934	56.9856	Shelf	Flight
RLKI17	6	2013-07-29 14:07:15	1	190.933	56.9899	Shelf	Flight
RLKI17	6	2013-07-29 14:08:14	1	190.933	56.9874	Shelf	Non-flight
RLKI17	6	2013-07-29 14:09:13	1	190.93	56.9869	Shelf	Non-flight
RLKI17	6	2013-07-29 14:10:12	1	190.931	56.9872	Shelf	Non-flight
RLKI17	6	2013-07-29 14:11:16	1	190.931	56.9875	Shelf	Non-flight
RLKI17	6	2013-07-29 14:12:15	1	190.93	56.9883	Shelf	Non-flight
RLKI17	6	2013-07-29 14:13:15	1	190.93	56.9884	Shelf	Non-flight
RLKI17	6	2013-07-29 14:14:11	1	190.93	56.9885	Shelf	Non-flight
RLKI17	6	2013-07-29 14:15:11	1	190.93	56.9888	Shelf	Non-flight
RLKI17	6	2013-07-29 14:16:21	1	190.93	56.989	Shelf	Non-flight
RLKI17	6	2013-07-29 14:17:12	1	190.931	56.9892	Shelf	Non-flight
RLKI17	6	2013-07-29 14:18:15	1	190.931	56.9895	Shelf	Non-flight
RLKI17	6	2013-07-29 14:19:15	1	190.931	56.9897	Shelf	Flight
RLKI17	6	2013-07-29 14:20:12	1	190.929	56.9914	Shelf	Flight
RLKI17	6	2013-07-29 14:21:12	1	190.922	56.9936	Shelf	Flight
RLKI17	6	2013-07-29 14:22:14	1	190.908	56.9951	Shelf	Flight
RLKI17	6	2013-07-29 14:23:13	1	190.913	56.9969	Shelf	Flight
RLKI17	6	2013-07-29 14:24:13	1	190.914	56.9926	Shelf	Flight
RLKI17	6	2013-07-29 14:25:14	1	190.918	56.994	Shelf	Flight
RLKI17	6	2013-07-29 14:26:14	1	190.919	56.9986	Shelf	Flight
RLKI17	6	2013-07-29 14:27:15	1	190.919	57.0031	Shelf	Flight
RLKI17	6	2013-07-29 14:28:14	1	190.915	57.0082	Shelf	Flight
RLKI17	6	2013-07-29 14:29:14	1	190.915	57.013	Shelf	Non-flight
RLKI17	6	2013-07-29 14:30:15	1	190.917	57.0134	Shelf	Flight
RLKI17	6	2013-07-29 14:31:15	1	190.917	57.0112	Shelf	Flight
RLKI17	6	2013-07-29 14:32:12	1	190.918	57.0128	Shelf	Flight
RLKI17	6	2013-07-29 14:33:14	1	190.922	57.0101	Shelf	Flight
RLKI17	6	2013-07-29 14:34:14	1	190.924	57.0081	Shelf	Flight
RLKI17	6	2013-07-29 14:35:19	1	190.927	57.0093	Shelf	Flight
RLKI17	6	2013-07-29 14:36:17	1	190.931	57.0119	Shelf	Flight
RLKI17	6	2013-07-29 14:37:15	1	190.935	57.0102	Shelf	Non-flight
RLKI17	6	2013-07-29 14:38:14	1	190.936	57.0099	Shelf	Flight
RLKI17	6	2013-07-29 14:39:15	1	190.94	57.0067	Shelf	Flight
RLKI17	6	2013-07-29 14:40:15	1	190.933	57.0078	Shelf	Non-flight
RLKI17	6	2013-07-29 14:41:14	1	190.935	57.0083	Shelf	Non-flight
RLKI17	6	2013-07-29 14:42:13	1	190.938	57.0086	Shelf	Non-flight
RLKI17	6	2013-07-29 14:43:14	1	190.938	57.0081	Shelf	Non-flight
RLKI17	6	2013-07-29 14:44:12	1	190.939	57.0073	Shelf	Non-flight
RLKI17	6	2013-07-29 14:45:15	1	190.941	57.0077	Shelf	Flight
RLKI17	6	2013-07-29 14:46:16	1	190.946	57.0065	Shelf	Flight
RLKI17	6	2013-07-29 14:47:16	1	190.949	57.0089	Shelf	Flight
RLKI17	6	2013-07-29 14:48:15	1	190.952	57.0127	Shelf	Flight
RLKI17	6	2013-07-29 14:49:14	1	190.956	57.0116	Shelf	Non-flight
RLKI17	6	2013-07-29 14:50:13	1	190.957	57.0121	Shelf	Non-flight
RLKI17	6	2013-07-29 14:51:13	1	190.957	57.0114	Shelf	Non-flight
RLKI17	6	2013-07-29 14:52:14	1	190.958	57.0104	Shelf	Flight
RLKI17	6	2013-07-29 14:53:13	1	190.953	57.0113	Shelf	Flight
RLKI17	6	2013-07-29 14:54:11	1	190.949	57.0095	Shelf	Non-flight
RLKI17	6	2013-07-29 14:55:13	1	190.95	57.0095	Shelf	Flight
RLKI17	6	2013-07-29 14:56:12	1	190.952	57.0115	Shelf	Flight
RLKI17	6	2013-07-29 14:57:13	1	190.957	57.0098	Shelf	Flight
RLKI17	6	2013-07-29 14:58:11	1	190.96	57.009	Shelf	Flight
RLKI17	6	2013-07-29 14:59:13	1	190.964	57.011	Shelf	Flight
RLKI17	6	2013-07-29 15:00:23	1	190.97	57.01	Shelf	Flight
RLKI17	6	2013-07-29 15:01:14	1	190.974	57.0104	Shelf	Flight
RLKI17	6	2013-07-29 15:02:13	1	190.977	57.0148	Shelf	Flight
RLKI17	6	2013-07-29 15:03:17	1	190.98	57.0195	Shelf	Flight
RLKI17	6	2013-07-29 15:04:14	1	190.986	57.0224	Shelf	Flight
RLKI17	6	2013-07-29 15:05:16	1	190.994	57.0236	Shelf	Flight
RLKI17	6	2013-07-29 15:06:16	1	191.002	57.0239	Shelf	Flight
RLKI17	6	2013-07-29 15:07:13	1	191.01	57.0235	Shelf	Flight
RLKI17	6	2013-07-29 15:08:21	1	191.017	57.0255	Shelf	Flight
RLKI17	6	2013-07-29 15:09:13	1	191.023	57.0269	Shelf	Flight
RLKI17	6	2013-07-29 15:10:13	1	191.015	57.0292	Shelf	Flight
RLKI17	6	2013-07-29 15:11:14	1	191.022	57.0308	Shelf	Flight
RLKI17	6	2013-07-29 15:12:42	1	191.031	57.0276	Shelf	Flight
RLKI17	6	2013-07-29 15:13:22	1	191.036	57.0256	Shelf	Flight
RLKI17	6	2013-07-29 15:14:14	1	191.041	57.0247	Shelf	Flight
RLKI17	6	2013-07-29 15:15:13	1	191.047	57.0232	Shelf	Flight
RLKI17	6	2013-07-29 15:16:14	1	191.053	57.0208	Shelf	Flight
RLKI17	6	2013-07-29 15:17:15	1	191.059	57.0187	Shelf	Flight
RLKI17	6	2013-07-29 15:18:13	1	191.062	57.0175	Shelf	Flight
RLKI17	6	2013-07-29 15:19:15	1	191.065	57.0168	Shelf	Flight
RLKI17	6	2013-07-29 15:20:19	1	191.068	57.0196	Shelf	Flight
RLKI17	6	2013-07-29 15:21:11	1	191.069	57.0181	Shelf	Non-flight
RLKI17	6	2013-07-29 15:22:13	1	191.067	57.0179	Shelf	Non-flight
RLKI17	6	2013-07-29 15:23:52	1	191.068	57.018	Shelf	Flight
RLKI17	6	2013-07-29 15:24:40	1	191.072	57.0194	Shelf	Flight
RLKI17	7	2013-08-01 11:07:56	1	190.271	56.4039	Shelf	Flight
RLKI17	7	2013-08-01 11:08:53	1	190.276	56.4109	Shelf	Flight
RLKI17	7	2013-08-01 11:09:53	1	190.279	56.4181	Shelf	Flight
RLKI17	7	2013-08-01 11:10:54	1	190.283	56.4258	Shelf	Flight
RLKI17	7	2013-08-01 11:11:56	1	190.285	56.4335	Shelf	Flight
RLKI17	7	2013-08-01 11:12:53	1	190.289	56.4405	Shelf	Flight
RLKI17	7	2013-08-01 11:13:56	1	190.294	56.4466	Shelf	Flight
RLKI17	7	2013-08-01 11:16:54	1	190.3	56.4622	Shelf	Flight
RLKI17	7	2013-08-01 11:17:56	1	190.298	56.469	Shelf	Flight
RLKI17	7	2013-08-01 11:18:54	1	190.296	56.4751	Shelf	Flight
RLKI17	7	2013-08-01 11:19:55	1	190.296	56.4813	Shelf	Flight
RLKI17	7	2013-08-01 11:20:53	1	190.293	56.4881	Shelf	Flight
RLKI17	7	2013-08-01 11:21:56	1	190.293	56.495	Shelf	Flight
RLKI17	7	2013-08-01 11:22:56	1	190.292	56.5014	Shelf	Flight
RLKI17	7	2013-08-01 11:23:56	1	190.291	56.5082	Shelf	Flight
RLKI17	7	2013-08-01 11:24:56	1	190.289	56.5151	Shelf	Flight
RLKI17	7	2013-08-01 11:25:54	1	190.288	56.522	Shelf	Flight
RLKI17	7	2013-08-01 11:26:59	1	190.29	56.5292	Shelf	Flight
RLKI17	7	2013-08-01 11:27:58	1	190.289	56.5363	Shelf	Flight
RLKI17	7	2013-08-01 11:28:56	1	190.292	56.5434	Shelf	Flight
RLKI17	7	2013-08-01 11:29:56	1	190.296	56.5497	Shelf	Flight
RLKI17	7	2013-08-01 11:30:56	1	190.303	56.5552	Shelf	Flight
RLKI17	7	2013-08-01 11:31:54	1	190.31	56.5594	Land	Flight
RLKI17	7	2013-08-01 11:32:56	1	190.316	56.5651	Land	Flight
RLKI17	7	2013-08-01 11:33:53	1	190.32	56.5702	Land	Flight
RLKI17	7	2013-08-01 11:34:56	1	190.324	56.5774	Land	Flight
RLKI17	7	2013-08-01 11:35:53	1	190.328	56.5838	Land	Flight
RLKI17	7	2013-08-01 11:36:59	1	190.329	56.5923	Land	Flight
RLKI17	7	2013-08-01 11:38:54	1	190.338	56.6026	Land	Flight
RLKI20	8	2013-08-01 21:02:50	1	190.324	56.5938	Land	Flight
RLKI20	8	2013-08-01 21:03:50	1	190.314	56.5858	Land	Flight
RLKI20	8	2013-08-01 21:04:59	1	190.301	56.5796	Land	Flight
RLKI20	8	2013-08-01 21:05:59	1	190.287	56.5784	Land	Flight
RLKI20	8	2013-08-01 21:06:59	1	190.271	56.5771	Land	Flight
RLKI20	8	2013-08-01 21:07:59	1	190.262	56.5804	Land	Flight
RLKI20	8	2013-08-01 21:08:57	1	190.249	56.5812	Land	Flight
RLKI20	8	2013-08-01 21:09:50	1	190.242	56.5845	Land	Non-flight
RLKI20	8	2013-08-01 21:10:55	1	190.241	56.5845	Land	Non-flight
RLKI20	8	2013-08-01 21:11:51	1	190.241	56.5841	Land	Non-flight
RLKI20	8	2013-08-01 21:12:54	1	190.242	56.5843	Land	Flight
RLKI20	8	2013-08-01 21:13:50	1	190.239	56.5842	Land	Flight
RLKI20	8	2013-08-01 21:14:49	1	190.231	56.5821	Land	Flight
RLKI20	8	2013-08-01 21:15:52	1	190.225	56.5755	Shelf	Flight
RLKI20	8	2013-08-01 21:16:50	1	190.219	56.5688	Shelf	Flight
RLKI20	8	2013-08-01 21:17:50	1	190.211	56.5622	Shelf	Flight
RLKI20	8	2013-08-01 21:18:50	1	190.203	56.5566	Shelf	Flight
RLKI20	8	2013-08-01 21:19:51	1	190.193	56.5487	Shelf	Flight
RLKI20	8	2013-08-01 21:20:50	1	190.182	56.5417	Shelf	Flight
RLKI20	8	2013-08-01 21:21:49	1	190.173	56.5343	Shelf	Flight
RLKI20	8	2013-08-01 21:22:50	1	190.167	56.5287	Shelf	Flight
RLKI20	8	2013-08-01 21:23:50	1	190.16	56.5207	Shelf	Flight
RLKI20	8	2013-08-01 21:24:58	1	190.15	56.5113	Shelf	Flight
RLKI20	8	2013-08-01 21:25:50	1	190.141	56.5049	Shelf	Flight
RLKI20	8	2013-08-01 21:26:50	1	190.13	56.4976	Shelf	Flight
RLKI20	8	2013-08-01 21:27:50	1	190.118	56.4909	Shelf	Flight
RLKI20	8	2013-08-01 21:28:59	1	190.103	56.4841	Shelf	Flight
RLKI20	8	2013-08-01 21:29:50	1	190.091	56.4807	Shelf	Flight
RLKI20	8	2013-08-01 21:30:59	1	190.077	56.477	Shelf	Flight
RLKI20	8	2013-08-01 21:31:50	1	190.062	56.4734	Shelf	Flight
RLKI20	8	2013-08-01 21:32:59	1	190.045	56.4704	Shelf	Flight
RLKI20	8	2013-08-01 21:33:59	1	190.03	56.4661	Shelf	Flight
RLKI20	8	2013-08-01 21:34:50	1	190.029	56.4626	Shelf	Flight
RLKI20	8	2013-08-01 21:35:51	1	190.034	56.4553	Shelf	Flight
RLKI20	8	2013-08-01 21:36:59	1	190.031	56.4453	Shelf	Flight
RLKI20	8	2013-08-01 22:12:57	1	189.594	56.2533	Shelf	Flight
RLKI20	8	2013-08-01 22:13:51	1	189.584	56.2494	Shelf	Flight
RLKI20	8	2013-08-01 22:14:50	1	189.574	56.2445	Shelf	Flight
RLKI20	8	2013-08-01 22:15:59	1	189.561	56.2389	Shelf	Flight
RLKI20	8	2013-08-01 22:16:50	1	189.552	56.2347	Shelf	Flight
RLKI20	8	2013-08-01 22:17:59	1	189.54	56.2279	Shelf	Flight
RLKI20	8	2013-08-01 22:18:51	1	189.53	56.2234	Shelf	Flight
RLKI20	8	2013-08-01 22:19:51	1	189.519	56.2176	Shelf	Flight
RLKI20	8	2013-08-01 22:20:51	1	189.509	56.2107	Shelf	Flight
RLKI20	8	2013-08-01 22:21:51	1	189.497	56.2051	Shelf	Flight
RLKI20	8	2013-08-01 22:22:50	1	189.486	56.1996	Shelf	Flight
RLKI20	8	2013-08-01 22:23:49	1	189.475	56.1933	Shelf	Flight
RLKI20	8	2013-08-01 22:24:50	1	189.464	56.1868	Shelf	Flight
RLKI20	8	2013-08-01 22:25:50	1	189.452	56.1822	Shelf	Flight
RLKI20	8	2013-08-01 22:26:50	1	189.439	56.1766	Shelf	Flight
RLKI20	8	2013-08-01 22:27:49	1	189.425	56.1722	Shelf	Flight
RLKI20	8	2013-08-01 22:28:50	1	189.413	56.1671	ShelfBreak	Flight
RLKI20	8	2013-08-01 22:29:59	1	189.397	56.163	ShelfBreak	Flight
RLKI20	8	2013-08-01 22:30:51	1	189.385	56.1597	ShelfBreak	Flight
RLKI20	8	2013-08-01 22:31:51	1	189.372	56.1551	ShelfBreak	Flight
RLKI20	8	2013-08-01 22:32:50	1	189.359	56.1509	ShelfBreak	Flight
RLKI20	8	2013-08-01 22:33:50	1	189.346	56.1472	ShelfBreak	Flight
RLKI20	8	2013-08-01 22:34:49	1	189.334	56.1431	ShelfBreak	Flight
RLKI20	8	2013-08-01 22:35:51	1	189.32	56.1378	ShelfBreak	Flight
RLKI20	8	2013-08-01 22:36:50	1	189.308	56.1325	ShelfBreak	Flight
RLKI20	8	2013-08-01 22:37:51	1	189.294	56.1303	ShelfBreak	Flight
RLKI20	8	2013-08-01 22:38:50	1	189.282	56.1264	ShelfBreak	Flight
RLKI20	8	2013-08-01 22:39:51	1	189.268	56.1229	ShelfBreak	Flight
RLKI20	8	2013-08-01 22:40:51	1	189.255	56.1199	ShelfBreak	Flight
RLKI20	8	2013-08-01 22:41:50	1	189.242	56.1162	ShelfBreak	Flight
RLKI20	8	2013-08-01 22:42:50	1	189.229	56.1136	ShelfBreak	Flight
RLKI20	8	2013-08-01 22:43:50	1	189.217	56.1114	ShelfBreak	Flight
RLKI20	8	2013-08-01 22:44:51	1	189.204	56.111	ShelfBreak	Flight
RLKI20	8	2013-08-01 22:45:51	1	189.192	56.1128	ShelfBreak	Flight
RLKI20	8	2013-08-01 22:46:51	1	189.18	56.1144	ShelfBreak	Flight
RLKI20	8	2013-08-01 22:47:50	1	189.169	56.1153	ShelfBreak	Flight
RLKI20	8	2013-08-01 22:48:50	1	189.156	56.1129	ShelfBreak	Flight
RLKI20	8	2013-08-01 22:49:50	1	189.143	56.1106	Basin	Flight
RLKI20	8	2013-08-01 22:50:51	1	189.13	56.1106	Basin	Flight
RLKI20	8	2013-08-01 22:51:50	1	189.118	56.1089	Basin	Flight
RLKI20	8	2013-08-01 22:52:50	1	189.105	56.1087	Basin	Flight
RLKI20	8	2013-08-01 22:53:51	1	189.091	56.1086	Basin	Flight
RLKI20	8	2013-08-01 22:54:50	1	189.079	56.107	Basin	Flight
RLKI20	8	2013-08-01 22:55:51	1	189.065	56.1047	Basin	Flight
RLKI20	8	2013-08-01 22:56:51	1	189.051	56.1021	Basin	Flight
RLKI20	8	2013-08-01 22:57:51	1	189.038	56.1006	Basin	Flight
RLKI20	8	2013-08-01 22:58:50	1	189.025	56.0983	Basin	Flight
RLKI20	8	2013-08-01 22:59:50	1	189.014	56.0941	Basin	Flight
RLKI20	8	2013-08-01 23:00:50	1	189.001	56.092	Basin	Flight
RLKI20	8	2013-08-01 23:01:50	1	188.988	56.089	Basin	Flight
RLKI20	8	2013-08-01 23:02:50	1	188.974	56.0867	Basin	Flight
RLKI20	8	2013-08-01 23:03:50	1	188.962	56.0849	Basin	Flight
[truncated: 3,054 more rows]
