# Supplementary material for: Nocturnal Foraging by Red-Legged Kittiwakes, a Surface Feeding Seabird That Relies on Deep Water Prey During Reproduction
Source: PLoS One. 2015 Oct 14;10(10):e0138850. doi: 10.1371/journal.pone.0138850 (PMC4605634; doi:10.1371/journal.pone.0138850)
Supplement: S2 Dataset — (XLS) [file pone.0138850.s002.xls]

## Sheet: Accelerometer
BirdID	TripID	LocalTime	Time of Day (1: Day, 2: Dusk (Night), 3: Dark Night (Night), 4: Dawn (Night))	Behavioral Type
RLKI12	1	2013-07-25 21:45:00	1	Bathing
RLKI12	1	2013-07-25 21:46:00	1	Bathing
RLKI12	1	2013-07-25 21:47:00	1	Flight
RLKI12	1	2013-07-25 21:48:00	1	Flight
RLKI12	1	2013-07-25 21:49:00	1	Flight
RLKI12	1	2013-07-25 21:50:00	1	Flight
RLKI12	1	2013-07-25 21:51:00	1	Flight
RLKI12	1	2013-07-25 21:52:00	1	Flight
RLKI12	1	2013-07-25 21:53:00	1	Flight
RLKI12	1	2013-07-25 21:54:00	1	Bathing
RLKI12	1	2013-07-25 21:55:00	1	Bathing
RLKI12	1	2013-07-25 21:56:00	1	Bathing
RLKI12	1	2013-07-25 21:57:00	1	Bathing
RLKI12	1	2013-07-25 21:58:00	1	Bathing
RLKI12	1	2013-07-25 21:59:00	1	Bathing
RLKI12	1	2013-07-25 22:00:00	1	Flight
RLKI12	1	2013-07-25 22:01:00	1	Flight
RLKI12	1	2013-07-25 22:02:00	1	Flight
RLKI12	1	2013-07-25 22:03:00	1	Flight
RLKI12	1	2013-07-25 22:04:00	1	Flight
RLKI12	1	2013-07-25 22:05:00	1	Flight
RLKI12	1	2013-07-25 22:06:00	1	Flight
RLKI12	1	2013-07-25 22:07:00	1	Flight
RLKI12	1	2013-07-25 22:08:00	1	Flight
RLKI12	1	2013-07-25 22:09:00	1	Flight
RLKI12	1	2013-07-25 22:10:00	1	Flight
RLKI12	1	2013-07-25 22:11:00	1	Flight
RLKI12	1	2013-07-25 22:12:00	1	Flight
RLKI12	1	2013-07-25 22:13:00	1	Flight
RLKI12	1	2013-07-25 22:14:00	1	Flight
RLKI12	1	2013-07-25 22:15:00	1	Flight
RLKI12	1	2013-07-25 22:16:00	1	Flight
RLKI12	1	2013-07-25 22:17:00	1	Flight
RLKI12	1	2013-07-25 22:18:00	1	Flight
RLKI12	1	2013-07-25 22:19:00	1	Flight
RLKI12	1	2013-07-25 22:20:00	1	Flight
RLKI12	1	2013-07-25 22:21:00	1	Flight
RLKI12	1	2013-07-25 22:22:00	1	Flight
RLKI12	1	2013-07-25 22:23:00	1	Flight
RLKI12	1	2013-07-25 22:24:00	1	Flight
RLKI12	1	2013-07-25 22:25:00	1	Flight
RLKI12	1	2013-07-25 22:26:00	1	Flight
RLKI12	1	2013-07-25 22:27:00	1	Flight
RLKI12	1	2013-07-25 22:28:00	1	Flight
RLKI12	1	2013-07-25 22:29:00	1	Flight
RLKI12	1	2013-07-25 22:30:00	1	Flight
RLKI12	1	2013-07-25 22:31:00	1	Flight
RLKI12	1	2013-07-25 22:32:00	1	Flight
RLKI12	1	2013-07-25 22:33:00	1	Flight
RLKI12	1	2013-07-25 22:34:00	1	Flight
RLKI12	1	2013-07-25 22:35:00	1	Flight
RLKI12	1	2013-07-25 22:36:00	1	Flight
RLKI12	1	2013-07-25 22:37:00	1	Flight
RLKI12	1	2013-07-25 22:38:00	1	Flight
RLKI12	1	2013-07-25 22:39:00	1	Flight
RLKI12	1	2013-07-25 22:40:00	1	Flight
RLKI12	1	2013-07-25 22:41:00	1	Flight
RLKI12	1	2013-07-25 22:42:00	1	Flight
RLKI12	1	2013-07-25 22:43:00	1	Flight
RLKI12	1	2013-07-25 22:44:00	1	Flight
RLKI12	1	2013-07-25 22:45:00	1	Flight
RLKI12	1	2013-07-25 22:46:00	1	Flight
RLKI12	1	2013-07-25 22:47:00	1	Flight
RLKI12	1	2013-07-25 22:48:00	1	Flight
RLKI12	1	2013-07-25 22:49:00	1	Flight
RLKI12	1	2013-07-25 22:50:00	1	Flight
RLKI12	1	2013-07-25 22:51:00	1	Flight
RLKI12	1	2013-07-25 22:52:00	1	Flight
RLKI12	1	2013-07-25 22:53:00	1	Flight
RLKI12	1	2013-07-25 22:54:00	1	Flight
RLKI12	1	2013-07-25 22:55:00	1	Flight
RLKI12	1	2013-07-25 22:56:00	1	Flight
RLKI12	1	2013-07-25 22:57:00	1	Flight
RLKI12	1	2013-07-25 22:58:00	1	Flight
RLKI12	1	2013-07-25 22:59:00	1	Flight
RLKI12	1	2013-07-25 23:00:00	1	Flight
RLKI12	1	2013-07-25 23:01:00	1	Flight
RLKI12	1	2013-07-25 23:02:00	1	Flight
RLKI12	1	2013-07-25 23:03:00	1	Flight
RLKI12	1	2013-07-25 23:04:00	1	Flight
RLKI12	1	2013-07-25 23:05:00	1	Flight
RLKI12	1	2013-07-25 23:06:00	1	Flight
RLKI12	1	2013-07-25 23:07:00	1	Flight
RLKI12	1	2013-07-25 23:08:00	1	Flight
RLKI12	1	2013-07-25 23:09:00	1	Flight
RLKI12	1	2013-07-25 23:10:00	1	Flight
RLKI12	1	2013-07-25 23:11:00	1	Flight
RLKI12	1	2013-07-25 23:12:00	1	Flight
RLKI12	1	2013-07-25 23:13:00	1	Flight
RLKI12	1	2013-07-25 23:14:00	1	Flight
RLKI12	1	2013-07-25 23:15:00	1	Flight
RLKI12	1	2013-07-25 23:16:00	1	Flight
RLKI12	1	2013-07-25 23:17:00	1	Flight
RLKI12	1	2013-07-25 23:18:00	1	Flight
RLKI12	1	2013-07-25 23:19:00	1	Flight
RLKI12	1	2013-07-25 23:20:00	1	Flight
RLKI12	1	2013-07-25 23:21:00	1	Flight
RLKI12	1	2013-07-25 23:22:00	1	Flight
RLKI12	1	2013-07-25 23:23:00	1	Flight
RLKI12	1	2013-07-25 23:24:00	1	Flight
RLKI12	1	2013-07-25 23:25:00	1	Flight
RLKI12	1	2013-07-25 23:26:00	1	Flight
RLKI12	1	2013-07-25 23:27:00	1	Flight
RLKI12	1	2013-07-25 23:28:00	1	Flight
RLKI12	1	2013-07-25 23:29:00	1	Flight
RLKI12	1	2013-07-25 23:30:00	1	Flight
RLKI12	1	2013-07-25 23:31:00	1	Flight
RLKI12	1	2013-07-25 23:32:00	1	Flight
RLKI12	1	2013-07-25 23:33:00	1	Flight
RLKI12	1	2013-07-25 23:34:00	1	Flight
RLKI12	1	2013-07-25 23:35:00	1	Flight
RLKI12	1	2013-07-25 23:36:00	1	Flight
RLKI12	1	2013-07-25 23:37:00	1	Flight
RLKI12	1	2013-07-25 23:38:00	1	Flight
RLKI12	1	2013-07-25 23:39:00	1	Flight
RLKI12	1	2013-07-25 23:40:00	1	Flight
RLKI12	1	2013-07-25 23:41:00	1	Flight
RLKI12	1	2013-07-25 23:42:00	2	Flight
RLKI12	1	2013-07-25 23:43:00	2	Flight
RLKI12	1	2013-07-25 23:44:00	2	Flight
RLKI12	1	2013-07-25 23:45:00	2	Foraging
RLKI12	1	2013-07-25 23:46:00	2	Foraging
RLKI12	1	2013-07-25 23:47:00	2	Foraging
RLKI12	1	2013-07-25 23:48:00	2	Foraging
RLKI12	1	2013-07-25 23:49:00	2	Flight
RLKI12	1	2013-07-25 23:50:00	2	Flight
RLKI12	1	2013-07-25 23:51:00	2	Flight
RLKI12	1	2013-07-25 23:52:00	2	Flight
RLKI12	1	2013-07-25 23:53:00	2	Flight
RLKI12	1	2013-07-25 23:54:00	2	Flight
RLKI12	1	2013-07-25 23:55:00	2	Foraging
RLKI12	1	2013-07-25 23:56:00	2	Flight
RLKI12	1	2013-07-25 23:57:00	2	Flight
RLKI12	1	2013-07-25 23:58:00	2	Flight
RLKI12	1	2013-07-25 23:59:00	2	Flight
RLKI12	1	2013-07-26	2	Flight
RLKI12	1	2013-07-26 00:01:00	2	Flight
RLKI12	1	2013-07-26 00:02:00	2	Flight
RLKI12	1	2013-07-26 00:03:00	2	Flight
RLKI12	1	2013-07-26 00:04:00	2	Flight
RLKI12	1	2013-07-26 00:05:00	2	Flight
RLKI12	1	2013-07-26 00:06:00	2	Flight
RLKI12	1	2013-07-26 00:07:00	2	Flight
RLKI12	1	2013-07-26 00:08:00	2	Flight
RLKI12	1	2013-07-26 00:09:00	2	Flight
RLKI12	1	2013-07-26 00:10:00	2	Flight
RLKI12	1	2013-07-26 00:11:00	2	Flight
RLKI12	1	2013-07-26 00:12:00	2	Flight
RLKI12	1	2013-07-26 00:13:00	2	Flight
RLKI12	1	2013-07-26 00:14:00	2	Flight
RLKI12	1	2013-07-26 00:15:00	2	Flight
RLKI12	1	2013-07-26 00:16:00	2	Flight
RLKI12	1	2013-07-26 00:17:00	2	Flight
RLKI12	1	2013-07-26 00:18:00	2	Flight
RLKI12	1	2013-07-26 00:19:00	2	Flight
RLKI12	1	2013-07-26 00:20:00	2	Flight
RLKI12	1	2013-07-26 00:21:00	2	Flight
RLKI12	1	2013-07-26 00:22:00	2	Flight
RLKI12	1	2013-07-26 00:23:00	2	Flight
RLKI12	1	2013-07-26 00:24:00	2	Flight
RLKI12	1	2013-07-26 00:25:00	2	Flight
RLKI12	1	2013-07-26 00:26:00	2	Flight
RLKI12	1	2013-07-26 00:27:00	2	Flight
RLKI12	1	2013-07-26 00:28:00	2	Flight
RLKI12	1	2013-07-26 00:29:00	2	Flight
RLKI12	1	2013-07-26 00:30:00	2	Flight
RLKI12	1	2013-07-26 00:31:00	2	Flight
RLKI12	1	2013-07-26 00:32:00	2	Flight
RLKI12	1	2013-07-26 00:33:00	2	Flight
RLKI12	1	2013-07-26 00:34:00	2	Flight
RLKI12	1	2013-07-26 00:35:00	2	Flight
RLKI12	1	2013-07-26 00:36:00	2	Flight
RLKI12	1	2013-07-26 00:37:00	2	Flight
RLKI12	1	2013-07-26 00:38:00	2	Flight
RLKI12	1	2013-07-26 00:39:00	2	Flight
RLKI12	1	2013-07-26 00:40:00	2	Flight
RLKI12	1	2013-07-26 00:41:00	2	Flight
RLKI12	1	2013-07-26 00:42:00	2	Flight
RLKI12	1	2013-07-26 00:43:00	2	Flight
RLKI12	1	2013-07-26 00:44:00	2	Foraging
RLKI12	1	2013-07-26 00:45:00	2	Foraging
RLKI12	1	2013-07-26 00:46:00	2	Foraging
RLKI12	1	2013-07-26 00:47:00	2	Foraging
RLKI12	1	2013-07-26 00:48:00	2	Foraging
RLKI12	1	2013-07-26 00:49:00	2	Foraging
RLKI12	1	2013-07-26 00:50:00	2	Resting
RLKI12	1	2013-07-26 00:51:00	2	Flight
RLKI12	1	2013-07-26 00:52:00	2	Flight
RLKI12	1	2013-07-26 00:53:00	2	Flight
RLKI12	1	2013-07-26 00:54:00	2	Flight
RLKI12	1	2013-07-26 00:55:00	2	Flight
RLKI12	1	2013-07-26 00:56:00	2	Flight
RLKI12	1	2013-07-26 00:57:00	2	Foraging
RLKI12	1	2013-07-26 00:58:00	2	Flight
RLKI12	1	2013-07-26 00:59:00	2	Flight
RLKI12	1	2013-07-26 01:00:00	2	Flight
RLKI12	1	2013-07-26 01:01:00	2	Flight
RLKI12	1	2013-07-26 01:02:00	2	Flight
RLKI12	1	2013-07-26 01:03:00	2	Flight
RLKI12	1	2013-07-26 01:04:00	2	Flight
RLKI12	1	2013-07-26 01:05:00	2	Flight
RLKI12	1	2013-07-26 01:06:00	2	Foraging
RLKI12	1	2013-07-26 01:07:00	2	Flight
RLKI12	1	2013-07-26 01:08:00	2	Flight
RLKI12	1	2013-07-26 01:09:00	2	Flight
RLKI12	1	2013-07-26 01:10:00	2	Flight
RLKI12	1	2013-07-26 01:11:00	2	Flight
RLKI12	1	2013-07-26 01:12:00	2	Flight
RLKI12	1	2013-07-26 01:13:00	2	Flight
RLKI12	1	2013-07-26 01:14:00	2	Flight
RLKI12	1	2013-07-26 01:15:00	2	Flight
RLKI12	1	2013-07-26 01:16:00	2	Flight
RLKI12	1	2013-07-26 01:17:00	2	Flight
RLKI12	1	2013-07-26 01:18:00	2	Flight
RLKI12	1	2013-07-26 01:19:00	2	Flight
RLKI12	1	2013-07-26 01:20:00	2	Flight
RLKI12	1	2013-07-26 01:21:00	2	Flight
RLKI12	1	2013-07-26 01:22:00	2	Flight
RLKI12	1	2013-07-26 01:23:00	2	Flight
RLKI12	1	2013-07-26 01:24:00	2	Flight
RLKI12	1	2013-07-26 01:25:00	2	Flight
RLKI12	1	2013-07-26 01:26:00	2	Flight
RLKI12	1	2013-07-26 01:27:00	2	Flight
RLKI12	1	2013-07-26 01:28:00	2	Flight
RLKI12	1	2013-07-26 01:29:00	2	Flight
RLKI12	1	2013-07-26 01:30:00	2	Flight
RLKI12	1	2013-07-26 01:31:00	2	Resting
RLKI12	1	2013-07-26 01:32:00	2	Resting
RLKI12	1	2013-07-26 01:33:00	2	Flight
RLKI12	1	2013-07-26 01:34:00	2	Flight
RLKI12	1	2013-07-26 01:35:00	2	Flight
RLKI12	1	2013-07-26 01:36:00	2	Flight
RLKI12	1	2013-07-26 01:37:00	2	Flight
RLKI12	1	2013-07-26 01:38:00	2	Flight
RLKI12	1	2013-07-26 01:39:00	2	Resting
RLKI12	1	2013-07-26 01:40:00	2	Flight
RLKI12	1	2013-07-26 01:41:00	2	Flight
RLKI12	1	2013-07-26 01:42:00	2	Flight
RLKI12	1	2013-07-26 01:43:00	2	Flight
RLKI12	1	2013-07-26 01:44:00	2	Flight
RLKI12	1	2013-07-26 01:45:00	2	Flight
RLKI12	1	2013-07-26 01:46:00	2	Flight
RLKI12	1	2013-07-26 01:47:00	2	Flight
RLKI12	1	2013-07-26 01:48:00	2	Resting
RLKI12	1	2013-07-26 01:49:00	2	Resting
RLKI12	1	2013-07-26 01:50:00	2	Resting
RLKI12	1	2013-07-26 01:51:00	2	Resting
RLKI12	1	2013-07-26 01:52:00	2	Resting
RLKI12	1	2013-07-26 01:53:00	2	Resting
RLKI12	1	2013-07-26 01:54:00	2	Flight
RLKI12	1	2013-07-26 01:55:00	2	Flight
RLKI12	1	2013-07-26 01:56:00	2	Flight
RLKI12	1	2013-07-26 01:57:00	2	Flight
RLKI12	1	2013-07-26 01:58:00	2	Flight
RLKI12	1	2013-07-26 01:59:00	2	Flight
RLKI12	1	2013-07-26 02:00:00	2	Flight
RLKI12	1	2013-07-26 02:01:00	2	Flight
RLKI12	1	2013-07-26 02:02:00	3	Flight
RLKI12	1	2013-07-26 02:03:00	3	Flight
RLKI12	1	2013-07-26 02:04:00	3	Flight
RLKI12	1	2013-07-26 02:05:00	3	Flight
RLKI12	1	2013-07-26 02:06:00	3	Flight
RLKI12	1	2013-07-26 02:07:00	3	Flight
RLKI12	1	2013-07-26 02:08:00	3	Flight
RLKI12	1	2013-07-26 02:09:00	3	Flight
RLKI12	1	2013-07-26 02:10:00	3	Flight
RLKI12	1	2013-07-26 02:11:00	3	Flight
RLKI12	1	2013-07-26 02:12:00	3	Flight
RLKI12	1	2013-07-26 02:13:00	3	Flight
RLKI12	1	2013-07-26 02:14:00	3	Flight
RLKI12	1	2013-07-26 02:15:00	3	Resting
RLKI12	1	2013-07-26 02:16:00	3	Flight
RLKI12	1	2013-07-26 02:17:00	3	Flight
RLKI12	1	2013-07-26 02:18:00	3	Flight
RLKI12	1	2013-07-26 02:19:00	3	Flight
RLKI12	1	2013-07-26 02:20:00	3	Resting
RLKI12	1	2013-07-26 02:21:00	3	Resting
RLKI12	1	2013-07-26 02:22:00	3	Resting
RLKI12	1	2013-07-26 02:23:00	3	Flight
RLKI12	1	2013-07-26 02:24:00	3	Flight
RLKI12	1	2013-07-26 02:25:00	3	Flight
RLKI12	1	2013-07-26 02:26:00	3	Flight
RLKI12	1	2013-07-26 02:27:00	3	Flight
RLKI12	1	2013-07-26 02:28:00	3	Flight
RLKI12	1	2013-07-26 02:29:00	3	Flight
RLKI12	1	2013-07-26 02:30:00	3	Flight
RLKI12	1	2013-07-26 02:31:00	3	Flight
RLKI12	1	2013-07-26 02:32:00	3	Flight
RLKI12	1	2013-07-26 02:33:00	3	Resting
RLKI12	1	2013-07-26 02:34:00	3	Resting
RLKI12	1	2013-07-26 02:35:00	3	Resting
RLKI12	1	2013-07-26 02:36:00	3	Resting
RLKI12	1	2013-07-26 02:37:00	3	Flight
RLKI12	1	2013-07-26 02:38:00	3	Resting
RLKI12	1	2013-07-26 02:39:00	3	Resting
RLKI12	1	2013-07-26 02:40:00	3	Foraging
RLKI12	1	2013-07-26 02:41:00	3	Foraging
RLKI12	1	2013-07-26 02:42:00	3	Flight
RLKI12	1	2013-07-26 02:43:00	3	Resting
RLKI12	1	2013-07-26 02:44:00	3	Resting
RLKI12	1	2013-07-26 02:45:00	3	Flight
RLKI12	1	2013-07-26 02:46:00	3	Flight
RLKI12	1	2013-07-26 02:47:00	3	Flight
RLKI12	1	2013-07-26 02:48:00	3	Resting
RLKI12	1	2013-07-26 02:49:00	3	Resting
RLKI12	1	2013-07-26 02:50:00	3	Resting
RLKI12	1	2013-07-26 02:51:00	3	Flight
RLKI12	1	2013-07-26 02:52:00	3	Resting
RLKI12	1	2013-07-26 02:53:00	3	Resting
RLKI12	1	2013-07-26 02:54:00	3	Resting
RLKI12	1	2013-07-26 02:55:00	3	Resting
RLKI12	1	2013-07-26 02:56:00	3	Resting
RLKI12	1	2013-07-26 02:57:00	3	Resting
RLKI12	1	2013-07-26 02:58:00	3	Resting
RLKI12	1	2013-07-26 02:59:00	3	Resting
RLKI12	1	2013-07-26 03:00:00	3	Resting
RLKI12	1	2013-07-26 03:01:00	3	Resting
RLKI12	1	2013-07-26 03:02:00	3	Foraging
RLKI12	1	2013-07-26 03:03:00	3	Foraging
RLKI12	1	2013-07-26 03:04:00	3	Resting
RLKI12	1	2013-07-26 03:05:00	3	Resting
RLKI12	1	2013-07-26 03:06:00	3	Foraging
RLKI12	1	2013-07-26 03:07:00	3	Foraging
RLKI12	1	2013-07-26 03:08:00	3	Resting
RLKI12	1	2013-07-26 03:09:00	3	Foraging
RLKI12	1	2013-07-26 03:10:00	3	Flight
RLKI12	1	2013-07-26 03:11:00	3	Flight
RLKI12	1	2013-07-26 03:12:00	3	Flight
RLKI12	1	2013-07-26 03:13:00	3	Flight
RLKI12	1	2013-07-26 03:14:00	3	Flight
RLKI12	1	2013-07-26 03:15:00	3	Flight
RLKI12	1	2013-07-26 03:16:00	3	Flight
RLKI12	1	2013-07-26 03:17:00	3	Flight
RLKI12	1	2013-07-26 03:18:00	3	Flight
RLKI12	1	2013-07-26 03:19:00	3	Flight
RLKI12	1	2013-07-26 03:20:00	3	Resting
RLKI12	1	2013-07-26 03:21:00	3	Resting
RLKI12	1	2013-07-26 03:22:00	3	Resting
RLKI12	1	2013-07-26 03:23:00	3	Flight
RLKI12	1	2013-07-26 03:24:00	3	Flight
RLKI12	1	2013-07-26 03:25:00	3	Flight
RLKI12	1	2013-07-26 03:26:00	3	Flight
RLKI12	1	2013-07-26 03:27:00	3	Flight
RLKI12	1	2013-07-26 03:28:00	3	Flight
RLKI12	1	2013-07-26 03:29:00	3	Flight
RLKI12	1	2013-07-26 03:30:00	3	Flight
RLKI12	1	2013-07-26 03:31:00	3	Flight
RLKI12	1	2013-07-26 03:32:00	3	Flight
RLKI12	1	2013-07-26 03:33:00	3	Flight
RLKI12	1	2013-07-26 03:34:00	3	Flight
RLKI12	1	2013-07-26 03:35:00	3	Flight
RLKI12	1	2013-07-26 03:36:00	3	Flight
RLKI12	1	2013-07-26 03:37:00	3	Flight
RLKI12	1	2013-07-26 03:38:00	3	Flight
RLKI12	1	2013-07-26 03:39:00	3	Resting
RLKI12	1	2013-07-26 03:40:00	3	Resting
RLKI12	1	2013-07-26 03:41:00	3	Flight
RLKI12	1	2013-07-26 03:42:00	3	Flight
RLKI12	1	2013-07-26 03:43:00	3	Flight
RLKI12	1	2013-07-26 03:44:00	3	Flight
RLKI12	1	2013-07-26 03:45:00	3	Resting
RLKI12	1	2013-07-26 03:46:00	3	Resting
RLKI12	1	2013-07-26 03:47:00	3	Resting
RLKI12	1	2013-07-26 03:48:00	3	Resting
RLKI12	1	2013-07-26 03:49:00	3	Resting
RLKI12	1	2013-07-26 03:50:00	3	Resting
RLKI12	1	2013-07-26 03:51:00	3	Foraging
RLKI12	1	2013-07-26 03:52:00	3	Flight
RLKI12	1	2013-07-26 03:53:00	3	Flight
RLKI12	1	2013-07-26 03:54:00	3	Flight
RLKI12	1	2013-07-26 03:55:00	3	Flight
RLKI12	1	2013-07-26 03:56:00	3	Flight
RLKI12	1	2013-07-26 03:57:00	3	Flight
RLKI12	1	2013-07-26 03:58:00	3	Flight
RLKI12	1	2013-07-26 03:59:00	3	Flight
RLKI12	1	2013-07-26 04:00:00	3	Foraging
RLKI12	1	2013-07-26 04:01:00	3	Flight
RLKI12	1	2013-07-26 04:02:00	3	Flight
RLKI12	1	2013-07-26 04:03:00	3	Flight
RLKI12	1	2013-07-26 04:04:00	3	Flight
RLKI12	1	2013-07-26 04:05:00	3	Flight
RLKI12	1	2013-07-26 04:06:00	3	Resting
RLKI12	1	2013-07-26 04:07:00	3	Flight
RLKI12	1	2013-07-26 04:08:00	3	Flight
RLKI12	1	2013-07-26 04:09:00	3	Flight
RLKI12	1	2013-07-26 04:10:00	3	Flight
RLKI12	1	2013-07-26 04:11:00	3	Resting
RLKI12	1	2013-07-26 04:12:00	3	Flight
RLKI12	1	2013-07-26 04:13:00	3	Flight
RLKI12	1	2013-07-26 04:14:00	3	Flight
RLKI12	1	2013-07-26 04:15:00	3	Flight
RLKI12	1	2013-07-26 04:16:00	3	Flight
RLKI12	1	2013-07-26 04:17:00	3	Flight
RLKI12	1	2013-07-26 04:18:00	3	Flight
RLKI12	1	2013-07-26 04:19:00	3	Flight
RLKI12	1	2013-07-26 04:20:00	3	Flight
RLKI12	1	2013-07-26 04:21:00	3	Flight
RLKI12	1	2013-07-26 04:22:00	3	Flight
RLKI12	1	2013-07-26 04:23:00	3	Flight
RLKI12	1	2013-07-26 04:24:00	3	Flight
RLKI12	1	2013-07-26 04:25:00	3	Flight
RLKI12	1	2013-07-26 04:26:00	3	Flight
RLKI12	1	2013-07-26 04:27:00	3	Flight
RLKI12	1	2013-07-26 04:28:00	3	Resting
RLKI12	1	2013-07-26 04:29:00	3	Resting
RLKI12	1	2013-07-26 04:30:00	3	Flight
RLKI12	1	2013-07-26 04:31:00	3	Flight
RLKI12	1	2013-07-26 04:32:00	3	Flight
RLKI12	1	2013-07-26 04:33:00	3	Flight
RLKI12	1	2013-07-26 04:34:00	3	Flight
RLKI12	1	2013-07-26 04:35:00	3	Flight
RLKI12	1	2013-07-26 04:36:00	3	Flight
RLKI12	1	2013-07-26 04:37:00	3	Flight
RLKI12	1	2013-07-26 04:38:00	3	Flight
RLKI12	1	2013-07-26 04:39:00	3	Flight
RLKI12	1	2013-07-26 04:40:00	3	Flight
RLKI12	1	2013-07-26 04:41:00	3	Flight
RLKI12	1	2013-07-26 04:42:00	3	Flight
RLKI12	1	2013-07-26 04:43:00	3	Flight
RLKI12	1	2013-07-26 04:44:00	3	Flight
RLKI12	1	2013-07-26 04:45:00	3	Flight
RLKI12	1	2013-07-26 04:46:00	3	Resting
RLKI12	1	2013-07-26 04:47:00	3	Resting
RLKI12	1	2013-07-26 04:48:00	3	Resting
RLKI12	1	2013-07-26 04:49:00	3	Resting
RLKI12	1	2013-07-26 04:50:00	4	Resting
RLKI12	1	2013-07-26 04:51:00	4	Resting
RLKI12	1	2013-07-26 04:52:00	4	Foraging
RLKI12	1	2013-07-26 04:53:00	4	Resting
RLKI12	1	2013-07-26 04:54:00	4	Resting
RLKI12	1	2013-07-26 04:55:00	4	Resting
RLKI12	1	2013-07-26 04:56:00	4	Flight
RLKI12	1	2013-07-26 04:57:00	4	Resting
RLKI12	1	2013-07-26 04:58:00	4	Resting
RLKI12	1	2013-07-26 04:59:00	4	Resting
RLKI12	1	2013-07-26 05:00:00	4	Resting
RLKI12	1	2013-07-26 05:01:00	4	Resting
RLKI12	1	2013-07-26 05:02:00	4	Resting
RLKI12	1	2013-07-26 05:03:00	4	Resting
RLKI12	1	2013-07-26 05:04:00	4	Resting
RLKI12	1	2013-07-26 05:05:00	4	Resting
RLKI12	1	2013-07-26 05:06:00	4	Resting
RLKI12	1	2013-07-26 05:07:00	4	Resting
RLKI12	1	2013-07-26 05:08:00	4	Flight
RLKI12	1	2013-07-26 05:09:00	4	Resting
RLKI12	1	2013-07-26 05:10:00	4	Resting
RLKI12	1	2013-07-26 05:11:00	4	Foraging
RLKI12	1	2013-07-26 05:12:00	4	Resting
RLKI12	1	2013-07-26 05:13:00	4	Foraging
RLKI12	1	2013-07-26 05:14:00	4	Foraging
RLKI12	1	2013-07-26 05:15:00	4	Foraging
RLKI12	1	2013-07-26 05:16:00	4	Foraging
RLKI12	1	2013-07-26 05:17:00	4	Foraging
RLKI12	1	2013-07-26 05:18:00	4	Foraging
RLKI12	1	2013-07-26 05:19:00	4	Flight
RLKI12	1	2013-07-26 05:20:00	4	Foraging
RLKI12	1	2013-07-26 05:21:00	4	Flight
RLKI12	1	2013-07-26 05:22:00	4	Flight
RLKI12	1	2013-07-26 05:23:00	4	Flight
RLKI12	1	2013-07-26 05:24:00	4	Flight
RLKI12	1	2013-07-26 05:25:00	4	Flight
RLKI12	1	2013-07-26 05:26:00	4	Flight
RLKI12	1	2013-07-26 05:27:00	4	Flight
RLKI12	1	2013-07-26 05:28:00	4	Flight
RLKI12	1	2013-07-26 05:29:00	4	Flight
RLKI12	1	2013-07-26 05:30:00	4	Flight
RLKI12	1	2013-07-26 05:31:00	4	Flight
RLKI12	1	2013-07-26 05:32:00	4	Flight
RLKI12	1	2013-07-26 05:33:00	4	Flight
RLKI12	1	2013-07-26 05:34:00	4	Flight
RLKI12	1	2013-07-26 05:35:00	4	Flight
RLKI12	1	2013-07-26 05:36:00	4	Flight
RLKI12	1	2013-07-26 05:37:00	4	Flight
RLKI12	1	2013-07-26 05:38:00	4	Flight
RLKI12	1	2013-07-26 05:39:00	4	Flight
RLKI12	1	2013-07-26 05:40:00	4	Flight
RLKI12	1	2013-07-26 05:41:00	4	Flight
RLKI12	1	2013-07-26 05:42:00	4	Flight
RLKI12	1	2013-07-26 05:43:00	4	Flight
RLKI12	1	2013-07-26 05:44:00	4	Flight
RLKI12	1	2013-07-26 05:45:00	4	Flight
RLKI12	1	2013-07-26 05:46:00	4	Flight
RLKI12	1	2013-07-26 05:47:00	4	Flight
RLKI12	1	2013-07-26 05:48:00	4	Flight
RLKI12	1	2013-07-26 05:49:00	4	Flight
RLKI12	1	2013-07-26 05:50:00	4	Flight
RLKI12	1	2013-07-26 05:51:00	4	Flight
RLKI12	1	2013-07-26 05:52:00	4	Flight
RLKI12	1	2013-07-26 05:53:00	4	Flight
RLKI12	1	2013-07-26 05:54:00	4	Flight
RLKI12	1	2013-07-26 05:55:00	4	Flight
RLKI12	1	2013-07-26 05:56:00	4	Flight
RLKI12	1	2013-07-26 05:57:00	4	Flight
RLKI12	1	2013-07-26 05:58:00	4	Flight
RLKI12	1	2013-07-26 05:59:00	4	Flight
RLKI12	1	2013-07-26 06:00:00	4	Flight
RLKI12	1	2013-07-26 06:01:00	4	Flight
RLKI12	1	2013-07-26 06:02:00	4	Flight
RLKI12	1	2013-07-26 06:03:00	4	Flight
RLKI12	1	2013-07-26 06:04:00	4	Flight
RLKI12	1	2013-07-26 06:05:00	4	Flight
RLKI12	1	2013-07-26 06:06:00	4	Flight
RLKI12	1	2013-07-26 06:07:00	4	Flight
RLKI12	1	2013-07-26 06:08:00	4	Flight
RLKI12	1	2013-07-26 06:09:00	4	Flight
RLKI12	1	2013-07-26 06:10:00	4	Flight
RLKI12	1	2013-07-26 06:11:00	4	Flight
RLKI12	1	2013-07-26 06:12:00	4	Flight
RLKI12	1	2013-07-26 06:13:00	4	Flight
RLKI12	1	2013-07-26 06:14:00	4	Flight
RLKI12	1	2013-07-26 06:15:00	4	Flight
RLKI12	1	2013-07-26 06:16:00	4	Flight
RLKI12	1	2013-07-26 06:17:00	4	Flight
RLKI12	1	2013-07-26 06:18:00	4	Flight
RLKI12	1	2013-07-26 06:19:00	4	Flight
RLKI12	1	2013-07-26 06:20:00	4	Flight
RLKI12	1	2013-07-26 06:21:00	4	Flight
RLKI12	1	2013-07-26 06:22:00	4	Flight
RLKI12	1	2013-07-26 06:23:00	4	Flight
RLKI12	1	2013-07-26 06:24:00	4	Flight
RLKI12	1	2013-07-26 06:25:00	4	Flight
RLKI12	1	2013-07-26 06:26:00	4	Flight
RLKI12	1	2013-07-26 06:27:00	4	Flight
RLKI12	1	2013-07-26 06:28:00	4	Flight
RLKI12	1	2013-07-26 06:29:00	4	Flight
RLKI12	1	2013-07-26 06:30:00	4	Flight
RLKI12	1	2013-07-26 06:31:00	4	Flight
RLKI12	1	2013-07-26 06:32:00	4	Flight
RLKI12	1	2013-07-26 06:33:00	4	Flight
RLKI12	1	2013-07-26 06:34:00	4	Flight
RLKI12	1	2013-07-26 06:35:00	4	Flight
RLKI12	1	2013-07-26 06:36:00	4	Flight
RLKI12	1	2013-07-26 06:37:00	4	Flight
RLKI12	1	2013-07-26 06:38:00	4	Flight
RLKI12	1	2013-07-26 06:39:00	4	Flight
RLKI12	1	2013-07-26 06:40:00	4	Flight
RLKI12	1	2013-07-26 06:41:00	4	Flight
RLKI12	1	2013-07-26 06:42:00	4	Flight
RLKI12	1	2013-07-26 06:43:00	4	Flight
RLKI12	1	2013-07-26 06:44:00	4	Flight
RLKI12	1	2013-07-26 06:45:00	4	Flight
RLKI12	1	2013-07-26 06:46:00	4	Flight
RLKI12	1	2013-07-26 06:47:00	4	Flight
RLKI12	1	2013-07-26 06:48:00	4	Flight
RLKI12	1	2013-07-26 06:49:00	4	Flight
RLKI12	1	2013-07-26 06:50:00	4	Flight
RLKI12	1	2013-07-26 06:51:00	4	Flight
RLKI12	1	2013-07-26 06:52:00	4	Flight
RLKI12	1	2013-07-26 06:53:00	4	Flight
RLKI12	1	2013-07-26 06:54:00	4	Flight
RLKI12	1	2013-07-26 06:55:00	4	Flight
RLKI12	1	2013-07-26 06:56:00	4	Flight
RLKI12	1	2013-07-26 06:57:00	4	Flight
RLKI12	1	2013-07-26 06:58:00	4	Flight
RLKI12	1	2013-07-26 06:59:00	4	Flight
RLKI12	1	2013-07-26 07:00:00	4	Flight
RLKI12	1	2013-07-26 07:01:00	4	Flight
RLKI12	1	2013-07-26 07:02:00	4	Flight
RLKI12	1	2013-07-26 07:03:00	4	Flight
RLKI12	1	2013-07-26 07:04:00	4	Flight
RLKI12	1	2013-07-26 07:05:00	4	Flight
RLKI12	1	2013-07-26 07:06:00	4	Flight
RLKI12	1	2013-07-26 07:07:00	4	Flight
RLKI12	1	2013-07-26 07:08:00	4	Flight
RLKI12	1	2013-07-26 07:09:00	1	Flight
RLKI12	1	2013-07-26 07:10:00	1	Flight
RLKI12	1	2013-07-26 07:11:00	1	Flight
RLKI12	1	2013-07-26 07:12:00	1	Flight
RLKI12	1	2013-07-26 07:13:00	1	Flight
RLKI12	1	2013-07-26 07:14:00	1	Flight
RLKI12	1	2013-07-26 07:15:00	1	Flight
RLKI12	1	2013-07-26 07:16:00	1	Flight
RLKI12	1	2013-07-26 07:17:00	1	Flight
RLKI12	1	2013-07-26 07:18:00	1	Flight
RLKI12	1	2013-07-26 07:19:00	1	Flight
RLKI12	1	2013-07-26 07:20:00	1	Flight
RLKI12	1	2013-07-26 07:21:00	1	Flight
RLKI12	1	2013-07-26 07:22:00	1	Flight
RLKI12	1	2013-07-26 07:23:00	1	Flight
RLKI12	1	2013-07-26 07:24:00	1	Flight
RLKI12	1	2013-07-26 07:25:00	1	Flight
RLKI12	1	2013-07-26 07:26:00	1	Flight
RLKI12	1	2013-07-26 07:27:00	1	Flight
RLKI12	1	2013-07-26 07:28:00	1	Flight
RLKI12	1	2013-07-26 07:29:00	1	Flight
RLKI12	1	2013-07-26 07:30:00	1	Flight
RLKI12	1	2013-07-26 07:31:00	1	Flight
RLKI12	1	2013-07-26 07:32:00	1	Flight
RLKI12	1	2013-07-26 07:33:00	1	Flight
RLKI12	1	2013-07-26 07:34:00	1	Flight
RLKI12	1	2013-07-26 07:35:00	1	Flight
RLKI12	1	2013-07-26 07:36:00	1	Flight
RLKI12	1	2013-07-26 07:37:00	1	Flight
RLKI12	1	2013-07-26 07:38:00	1	Flight
RLKI12	1	2013-07-26 07:39:00	1	Flight
RLKI12	1	2013-07-26 07:40:00	1	Flight
RLKI12	1	2013-07-26 07:41:00	1	Flight
RLKI12	1	2013-07-26 07:42:00	1	Flight
RLKI12	1	2013-07-26 07:43:00	1	Flight
RLKI12	1	2013-07-26 07:44:00	1	Flight
RLKI12	1	2013-07-26 07:45:00	1	Flight
RLKI12	1	2013-07-26 07:46:00	1	Flight
RLKI12	1	2013-07-26 07:47:00	1	Flight
RLKI12	1	2013-07-26 07:48:00	1	Flight
RLKI12	1	2013-07-26 07:49:00	1	Flight
RLKI12	1	2013-07-26 07:50:00	1	Flight
RLKI12	1	2013-07-26 07:51:00	1	Flight
RLKI12	1	2013-07-26 07:52:00	1	Flight
RLKI12	1	2013-07-26 07:53:00	1	Flight
RLKI12	1	2013-07-26 07:54:00	1	Flight
RLKI12	1	2013-07-26 07:55:00	1	Flight
RLKI12	1	2013-07-26 07:56:00	1	Flight
RLKI12	1	2013-07-26 07:57:00	1	Flight
RLKI12	1	2013-07-26 07:58:00	1	Flight
RLKI12	1	2013-07-26 07:59:00	1	Flight
RLKI12	1	2013-07-26 08:00:00	1	Flight
RLKI12	1	2013-07-26 08:01:00	1	Flight
RLKI12	1	2013-07-26 08:02:00	1	Flight
RLKI12	1	2013-07-26 08:03:00	1	Flight
RLKI12	1	2013-07-26 08:04:00	1	Flight
RLKI12	1	2013-07-26 08:05:00	1	Flight
RLKI12	1	2013-07-26 08:06:00	1	Flight
RLKI12	1	2013-07-26 08:07:00	1	Flight
RLKI12	1	2013-07-26 08:08:00	1	Flight
RLKI12	1	2013-07-26 08:09:00	1	Flight
RLKI12	1	2013-07-26 08:10:00	1	Flight
RLKI12	1	2013-07-26 08:11:00	1	Flight
RLKI12	1	2013-07-26 08:12:00	1	Flight
RLKI12	1	2013-07-26 08:13:00	1	Flight
RLKI12	1	2013-07-26 08:14:00	1	Flight
RLKI12	1	2013-07-26 08:15:00	1	Flight
RLKI12	1	2013-07-26 08:16:00	1	Flight
RLKI12	1	2013-07-26 08:17:00	1	Flight
RLKI12	1	2013-07-26 08:18:00	1	Flight
RLKI12	1	2013-07-26 08:19:00	1	Flight
RLKI12	1	2013-07-26 08:20:00	1	Flight
RLKI12	1	2013-07-26 08:21:00	1	Flight
RLKI12	1	2013-07-26 08:22:00	1	Flight
RLKI12	1	2013-07-26 08:23:00	1	Flight
RLKI12	1	2013-07-26 08:24:00	1	Flight
RLKI12	1	2013-07-26 08:25:00	1	Flight
RLKI12	1	2013-07-26 08:26:00	1	Flight
RLKI12	1	2013-07-26 08:27:00	1	Flight
RLKI12	1	2013-07-26 08:28:00	1	Flight
RLKI12	1	2013-07-26 08:29:00	1	Flight
RLKI12	1	2013-07-26 08:30:00	1	Flight
RLKI12	1	2013-07-26 08:31:00	1	Flight
RLKI12	1	2013-07-26 08:32:00	1	Flight
RLKI12	1	2013-07-26 08:33:00	1	Flight
RLKI12	1	2013-07-26 08:34:00	1	Flight
RLKI12	1	2013-07-26 08:35:00	1	Flight
RLKI12	1	2013-07-26 08:36:00	1	Flight
RLKI12	1	2013-07-26 08:37:00	1	Flight
RLKI12	1	2013-07-26 08:38:00	1	Flight
RLKI12	1	2013-07-26 08:39:00	1	Flight
RLKI12	1	2013-07-26 08:40:00	1	Flight
RLKI12	1	2013-07-26 08:41:00	1	Flight
RLKI12	1	2013-07-26 08:42:00	1	Flight
RLKI12	1	2013-07-26 08:43:00	1	Flight
RLKI12	1	2013-07-26 08:44:00	1	Flight
RLKI12	1	2013-07-26 08:45:00	1	Flight
RLKI12	1	2013-07-26 08:46:00	1	Flight
RLKI12	1	2013-07-26 08:47:00	1	Flight
RLKI12	1	2013-07-26 08:48:00	1	Flight
RLKI12	1	2013-07-26 08:49:00	1	Flight
RLKI12	1	2013-07-26 08:50:00	1	Flight
RLKI12	1	2013-07-26 08:51:00	1	Flight
RLKI12	1	2013-07-26 08:52:00	1	Flight
RLKI12	1	2013-07-26 08:53:00	1	Flight
RLKI12	1	2013-07-26 08:54:00	1	Flight
RLKI12	1	2013-07-26 08:55:00	1	Flight
RLKI12	1	2013-07-26 08:56:00	1	Flight
RLKI12	1	2013-07-26 08:57:00	1	Flight
RLKI12	1	2013-07-26 08:58:00	1	Flight
RLKI12	1	2013-07-26 08:59:00	1	Flight
RLKI12	1	2013-07-26 09:00:00	1	Flight
RLKI12	1	2013-07-26 09:01:00	1	Flight
RLKI12	1	2013-07-26 09:02:00	1	Flight
RLKI12	1	2013-07-26 09:03:00	1	Flight
RLKI12	1	2013-07-26 09:04:00	1	Flight
RLKI12	1	2013-07-26 09:05:00	1	Flight
RLKI12	1	2013-07-26 09:06:00	1	Flight
RLKI12	1	2013-07-26 09:07:00	1	Flight
RLKI12	1	2013-07-26 09:08:00	1	Flight
RLKI12	1	2013-07-26 09:09:00	1	Flight
RLKI12	1	2013-07-26 09:10:00	1	Flight
RLKI12	1	2013-07-26 09:11:00	1	Flight
RLKI12	1	2013-07-26 09:12:00	1	Flight
RLKI12	1	2013-07-26 09:13:00	1	Flight
RLKI12	1	2013-07-26 09:14:00	1	Flight
RLKI12	1	2013-07-26 09:15:00	1	Flight
RLKI12	1	2013-07-26 09:16:00	1	Flight
RLKI12	1	2013-07-26 09:17:00	1	Flight
RLKI12	1	2013-07-26 09:18:00	1	Flight
RLKI12	1	2013-07-26 09:19:00	1	Flight
RLKI12	1	2013-07-26 09:20:00	1	Flight
RLKI12	1	2013-07-26 09:21:00	1	Flight
RLKI12	1	2013-07-26 09:22:00	1	Flight
RLKI12	1	2013-07-26 09:23:00	1	Flight
RLKI12	1	2013-07-26 09:24:00	1	Flight
RLKI12	1	2013-07-26 09:25:00	1	Flight
RLKI12	1	2013-07-26 09:26:00	1	Flight
RLKI12	1	2013-07-26 09:27:00	1	Flight
RLKI12	1	2013-07-26 09:28:00	1	Flight
RLKI12	1	2013-07-26 09:29:00	1	Flight
RLKI12	1	2013-07-26 09:30:00	1	Flight
RLKI12	1	2013-07-26 09:31:00	1	Flight
RLKI12	1	2013-07-26 09:32:00	1	Flight
RLKI12	1	2013-07-26 09:33:00	1	Flight
RLKI12	1	2013-07-26 09:34:00	1	Flight
RLKI12	1	2013-07-26 09:35:00	1	Flight
RLKI12	1	2013-07-26 09:36:00	1	Flight
RLKI12	1	2013-07-26 09:37:00	1	Flight
RLKI12	1	2013-07-26 09:38:00	1	Flight
RLKI12	1	2013-07-26 09:39:00	1	Flight
RLKI12	1	2013-07-26 09:40:00	1	Flight
RLKI12	1	2013-07-26 09:41:00	1	Flight
RLKI12	1	2013-07-26 09:42:00	1	Foraging
RLKI12	1	2013-07-26 09:43:00	1	Foraging
RLKI12	1	2013-07-26 09:44:00	1	Foraging
RLKI12	1	2013-07-26 09:45:00	1	Foraging
RLKI12	1	2013-07-26 09:46:00	1	Foraging
RLKI12	1	2013-07-26 09:47:00	1	Foraging
RLKI12	1	2013-07-26 09:48:00	1	Foraging
RLKI12	1	2013-07-26 09:49:00	1	Flight
RLKI12	1	2013-07-26 09:50:00	1	Flight
RLKI12	1	2013-07-26 09:51:00	1	Flight
RLKI12	1	2013-07-26 09:52:00	1	Flight
RLKI12	1	2013-07-26 09:53:00	1	Flight
RLKI12	1	2013-07-26 09:54:00	1	Flight
RLKI12	1	2013-07-26 09:55:00	1	Flight
RLKI12	1	2013-07-26 09:56:00	1	Flight
RLKI12	1	2013-07-26 09:57:00	1	Flight
RLKI12	1	2013-07-26 09:58:00	1	Flight
RLKI12	1	2013-07-26 09:59:00	1	Flight
RLKI12	1	2013-07-26 10:00:00	1	Flight
RLKI12	1	2013-07-26 10:01:00	1	Flight
RLKI12	1	2013-07-26 10:02:00	1	Flight
RLKI12	1	2013-07-26 10:03:00	1	Flight
RLKI12	1	2013-07-26 10:04:00	1	Flight
RLKI12	1	2013-07-26 10:05:00	1	Flight
RLKI12	1	2013-07-26 10:06:00	1	Flight
RLKI12	1	2013-07-26 10:07:00	1	Flight
RLKI12	1	2013-07-26 10:08:00	1	Flight
RLKI12	1	2013-07-26 10:09:00	1	Flight
RLKI12	1	2013-07-26 10:10:00	1	Flight
RLKI12	1	2013-07-26 10:11:00	1	Flight
RLKI12	1	2013-07-26 10:12:00	1	Flight
RLKI12	1	2013-07-26 10:13:00	1	Flight
RLKI12	1	2013-07-26 10:14:00	1	Flight
RLKI12	1	2013-07-26 10:15:00	1	Flight
RLKI12	1	2013-07-26 10:16:00	1	Flight
RLKI12	1	2013-07-26 10:17:00	1	Flight
RLKI12	1	2013-07-26 10:18:00	1	Flight
RLKI12	1	2013-07-26 10:19:00	1	Flight
RLKI12	1	2013-07-26 10:20:00	1	Flight
RLKI12	1	2013-07-26 10:21:00	1	Flight
RLKI12	1	2013-07-26 10:22:00	1	Flight
RLKI12	1	2013-07-26 10:23:00	1	Flight
RLKI12	1	2013-07-26 10:24:00	1	Flight
RLKI12	1	2013-07-26 10:25:00	1	Flight
RLKI12	1	2013-07-26 10:26:00	1	Flight
RLKI12	1	2013-07-26 10:27:00	1	Flight
RLKI12	1	2013-07-26 10:28:00	1	Flight
RLKI12	1	2013-07-26 10:29:00	1	Flight
RLKI12	1	2013-07-26 10:30:00	1	Flight
RLKI12	1	2013-07-26 10:31:00	1	Flight
RLKI12	1	2013-07-26 10:32:00	1	Flight
RLKI12	1	2013-07-26 10:33:00	1	Flight
RLKI12	1	2013-07-26 10:34:00	1	Flight
RLKI12	1	2013-07-26 10:35:00	1	Flight
RLKI12	1	2013-07-26 10:36:00	1	Flight
RLKI12	1	2013-07-26 10:37:00	1	Flight
RLKI12	1	2013-07-26 10:38:00	1	Flight
RLKI12	1	2013-07-26 10:39:00	1	Flight
RLKI12	1	2013-07-26 10:40:00	1	Flight
RLKI12	1	2013-07-26 10:41:00	1	Flight
RLKI12	1	2013-07-26 10:42:00	1	Flight
RLKI12	1	2013-07-26 10:43:00	1	Flight
RLKI12	1	2013-07-26 10:44:00	1	Flight
RLKI12	1	2013-07-26 10:45:00	1	Flight
RLKI12	1	2013-07-26 10:46:00	1	Flight
RLKI12	1	2013-07-26 10:47:00	1	Flight
RLKI12	1	2013-07-26 10:48:00	1	Flight
RLKI12	1	2013-07-26 10:49:00	1	Flight
RLKI12	1	2013-07-26 10:50:00	1	Flight
RLKI12	1	2013-07-26 10:51:00	1	Flight
RLKI12	1	2013-07-26 10:52:00	1	Flight
RLKI12	1	2013-07-26 10:53:00	1	Flight
RLKI12	1	2013-07-26 10:54:00	1	Flight
RLKI12	1	2013-07-26 10:55:00	1	Flight
RLKI12	1	2013-07-26 10:56:00	1	Flight
RLKI12	1	2013-07-26 10:57:00	1	Flight
RLKI12	1	2013-07-26 10:58:00	1	Flight
RLKI12	1	2013-07-26 10:59:00	1	Flight
RLKI12	1	2013-07-26 11:00:00	1	Flight
RLKI12	1	2013-07-26 11:01:00	1	Flight
RLKI12	1	2013-07-26 11:02:00	1	Flight
RLKI12	1	2013-07-26 11:03:00	1	Flight
RLKI12	1	2013-07-26 11:04:00	1	Flight
RLKI12	1	2013-07-26 11:05:00	1	Flight
RLKI12	1	2013-07-26 11:06:00	1	Flight
RLKI12	1	2013-07-26 11:07:00	1	Flight
RLKI12	1	2013-07-26 11:08:00	1	Flight
RLKI12	1	2013-07-26 11:09:00	1	Flight
RLKI12	1	2013-07-26 11:10:00	1	Flight
RLKI12	1	2013-07-26 11:11:00	1	Flight
RLKI12	1	2013-07-26 11:12:00	1	Flight
RLKI12	1	2013-07-26 11:13:00	1	Flight
RLKI12	1	2013-07-26 11:14:00	1	Flight
RLKI12	1	2013-07-26 11:15:00	1	Flight
RLKI12	1	2013-07-26 11:16:00	1	Flight
RLKI12	1	2013-07-26 11:17:00	1	Flight
RLKI12	1	2013-07-26 11:18:00	1	Flight
RLKI12	1	2013-07-26 11:19:00	1	Flight
RLKI12	1	2013-07-26 11:20:00	1	Flight
RLKI12	1	2013-07-26 11:21:00	1	Flight
RLKI12	1	2013-07-26 11:22:00	1	Flight
RLKI12	1	2013-07-26 11:23:00	1	Flight
RLKI12	1	2013-07-26 11:24:00	1	Flight
RLKI12	1	2013-07-26 11:25:00	1	Flight
RLKI12	1	2013-07-26 11:26:00	1	Flight
RLKI12	1	2013-07-26 11:27:00	1	Flight
RLKI12	1	2013-07-26 11:28:00	1	Flight
RLKI12	1	2013-07-26 11:29:00	1	Flight
RLKI12	1	2013-07-26 11:30:00	1	Flight
RLKI12	1	2013-07-26 11:31:00	1	Flight
RLKI12	1	2013-07-26 11:32:00	1	Flight
RLKI12	1	2013-07-26 11:33:00	1	Flight
RLKI12	1	2013-07-26 11:34:00	1	Flight
RLKI12	1	2013-07-26 11:35:00	1	Flight
RLKI12	1	2013-07-26 11:36:00	1	Flight
RLKI12	1	2013-07-26 11:37:00	1	Flight
RLKI12	1	2013-07-26 11:38:00	1	Flight
RLKI12	1	2013-07-26 11:39:00	1	Flight
RLKI12	1	2013-07-26 11:40:00	1	Flight
RLKI12	1	2013-07-26 11:41:00	1	Flight
RLKI12	1	2013-07-26 11:42:00	1	Flight
RLKI12	1	2013-07-26 11:43:00	1	Flight
RLKI12	1	2013-07-26 11:44:00	1	Flight
RLKI12	1	2013-07-26 11:45:00	1	Flight
RLKI12	1	2013-07-26 11:46:00	1	Flight
RLKI12	1	2013-07-26 11:47:00	1	Flight
RLKI12	1	2013-07-26 11:48:00	1	Flight
RLKI12	1	2013-07-26 11:49:00	1	Flight
RLKI12	1	2013-07-26 11:50:00	1	Flight
RLKI12	1	2013-07-26 11:51:00	1	Flight
RLKI12	1	2013-07-26 11:52:00	1	Flight
RLKI12	1	2013-07-26 11:53:00	1	Flight
RLKI12	1	2013-07-26 11:54:00	1	Flight
RLKI12	1	2013-07-26 11:55:00	1	Flight
RLKI12	1	2013-07-26 11:56:00	1	Flight
RLKI12	1	2013-07-26 11:57:00	1	Flight
RLKI12	1	2013-07-26 11:58:00	1	Flight
RLKI12	1	2013-07-26 11:59:00	1	Flight
RLKI12	1	2013-07-26 12:00:00	1	Flight
RLKI12	1	2013-07-26 12:01:00	1	Foraging
RLKI12	1	2013-07-26 12:02:00	1	Foraging
RLKI12	1	2013-07-26 12:03:00	1	Foraging
RLKI12	1	2013-07-26 12:04:00	1	Foraging
RLKI12	1	2013-07-26 12:05:00	1	Foraging
RLKI12	1	2013-07-26 12:06:00	1	Foraging
RLKI12	1	2013-07-26 12:07:00	1	Flight
RLKI12	1	2013-07-26 12:08:00	1	Flight
RLKI12	1	2013-07-26 12:09:00	1	Flight
RLKI12	1	2013-07-26 12:10:00	1	Flight
RLKI12	1	2013-07-26 12:11:00	1	Flight
RLKI12	1	2013-07-26 12:12:00	1	Flight
RLKI12	1	2013-07-26 12:13:00	1	Flight
RLKI12	1	2013-07-26 12:14:00	1	Flight
RLKI12	1	2013-07-26 12:15:00	1	Flight
RLKI12	1	2013-07-26 12:16:00	1	Flight
RLKI12	1	2013-07-26 12:17:00	1	Flight
RLKI12	1	2013-07-26 12:18:00	1	Flight
RLKI12	1	2013-07-26 12:19:00	1	Flight
RLKI12	1	2013-07-26 12:20:00	1	Flight
RLKI12	1	2013-07-26 12:21:00	1	Flight
RLKI12	1	2013-07-26 12:22:00	1	Flight
RLKI12	1	2013-07-26 12:23:00	1	Flight
RLKI12	1	2013-07-26 12:24:00	1	Flight
RLKI12	1	2013-07-26 12:25:00	1	Flight
RLKI12	1	2013-07-26 12:26:00	1	Flight
RLKI12	1	2013-07-26 12:27:00	1	Flight
RLKI12	1	2013-07-26 12:28:00	1	Flight
RLKI12	1	2013-07-26 12:29:00	1	Flight
RLKI12	1	2013-07-26 12:30:00	1	Flight
RLKI12	1	2013-07-26 12:31:00	1	Flight
RLKI12	1	2013-07-26 12:32:00	1	Flight
RLKI12	1	2013-07-26 12:33:00	1	Flight
RLKI12	1	2013-07-26 12:34:00	1	Flight
RLKI12	1	2013-07-26 12:35:00	1	Flight
RLKI12	1	2013-07-26 12:36:00	1	Flight
RLKI12	1	2013-07-26 12:37:00	1	Flight
RLKI12	1	2013-07-26 12:38:00	1	Flight
RLKI12	1	2013-07-26 12:39:00	1	Flight
RLKI12	1	2013-07-26 12:40:00	1	Flight
RLKI12	1	2013-07-26 12:41:00	1	Flight
RLKI12	2	2013-07-26 13:12:00	1	Flight
RLKI12	2	2013-07-26 13:13:00	1	Flight
RLKI12	2	2013-07-26 13:14:00	1	Flight
RLKI12	2	2013-07-26 13:15:00	1	Flight
RLKI12	2	2013-07-26 13:16:00	1	Flight
RLKI12	2	2013-07-26 13:17:00	1	Flight
RLKI12	2	2013-07-26 13:18:00	1	Flight
RLKI12	2	2013-07-26 13:19:00	1	Flight
RLKI12	2	2013-07-26 13:20:00	1	Resting
RLKI12	2	2013-07-26 13:21:00	1	Bathing
RLKI12	2	2013-07-26 13:22:00	1	Bathing
RLKI12	2	2013-07-26 13:23:00	1	Flight
RLKI12	2	2013-07-26 13:24:00	1	Bathing
RLKI12	2	2013-07-26 13:25:00	1	Bathing
RLKI12	2	2013-07-26 13:26:00	1	Bathing
RLKI12	2	2013-07-26 13:27:00	1	Bathing
RLKI12	2	2013-07-26 13:28:00	1	Flight
RLKI12	2	2013-07-26 13:29:00	1	Flight
RLKI12	2	2013-07-26 13:30:00	1	Flight
RLKI12	2	2013-07-26 13:31:00	1	Flight
RLKI12	2	2013-07-26 13:32:00	1	Resting
RLKI12	2	2013-07-26 13:33:00	1	Resting
RLKI12	2	2013-07-26 13:34:00	1	Flight
RLKI12	2	2013-07-26 13:35:00	1	Bathing
RLKI12	2	2013-07-26 13:36:00	1	Resting
RLKI12	2	2013-07-26 13:37:00	1	Resting
RLKI12	2	2013-07-26 13:38:00	1	Resting
RLKI12	2	2013-07-26 13:39:00	1	Flight
RLKI12	2	2013-07-26 13:40:00	1	Flight
RLKI12	2	2013-07-26 13:41:00	1	Resting
RLKI12	2	2013-07-26 13:42:00	1	Bathing
RLKI12	2	2013-07-26 13:43:00	1	Bathing
RLKI12	2	2013-07-26 13:44:00	1	Bathing
RLKI12	2	2013-07-26 13:45:00	1	Bathing
RLKI12	2	2013-07-26 13:46:00	1	Bathing
RLKI12	2	2013-07-26 13:47:00	1	Bathing
RLKI12	2	2013-07-26 13:48:00	1	Bathing
RLKI12	2	2013-07-26 13:49:00	1	Bathing
RLKI12	2	2013-07-26 13:50:00	1	Flight
RLKI12	2	2013-07-26 13:51:00	1	Flight
RLKI12	2	2013-07-26 13:52:00	1	Bathing
RLKI12	2	2013-07-26 13:53:00	1	Flight
RLKI12	2	2013-07-26 13:54:00	1	Bathing
RLKI12	2	2013-07-26 13:55:00	1	Flight
RLKI12	2	2013-07-26 13:56:00	1	Flight
RLKI12	2	2013-07-26 13:57:00	1	Flight
RLKI12	2	2013-07-26 13:58:00	1	Flight
RLKI12	2	2013-07-26 13:59:00	1	Flight
RLKI12	2	2013-07-26 14:00:00	1	Flight
RLKI12	2	2013-07-26 14:01:00	1	Flight
RLKI12	2	2013-07-26 14:02:00	1	Flight
RLKI12	2	2013-07-26 14:03:00	1	Flight
RLKI12	2	2013-07-26 14:04:00	1	Flight
RLKI12	2	2013-07-26 14:05:00	1	Flight
RLKI12	2	2013-07-26 14:06:00	1	Flight
RLKI12	2	2013-07-26 14:07:00	1	Flight
RLKI12	2	2013-07-26 14:08:00	1	Flight
RLKI12	2	2013-07-26 14:09:00	1	Flight
RLKI12	2	2013-07-26 14:10:00	1	Flight
RLKI12	2	2013-07-26 14:11:00	1	Flight
RLKI12	2	2013-07-26 14:12:00	1	Flight
RLKI12	2	2013-07-26 14:13:00	1	Flight
RLKI12	2	2013-07-26 14:14:00	1	Flight
RLKI12	2	2013-07-26 14:15:00	1	Flight
RLKI12	2	2013-07-26 14:16:00	1	Flight
RLKI12	2	2013-07-26 14:17:00	1	Flight
RLKI12	2	2013-07-26 14:18:00	1	Flight
RLKI12	2	2013-07-26 14:19:00	1	Flight
RLKI12	2	2013-07-26 14:20:00	1	Flight
RLKI12	2	2013-07-26 14:21:00	1	Flight
RLKI12	2	2013-07-26 14:22:00	1	Flight
RLKI12	2	2013-07-26 14:23:00	1	Flight
RLKI12	2	2013-07-26 14:24:00	1	Flight
RLKI12	2	2013-07-26 14:25:00	1	Flight
RLKI12	2	2013-07-26 14:26:00	1	Flight
RLKI12	2	2013-07-26 14:27:00	1	Flight
RLKI12	2	2013-07-26 14:28:00	1	Flight
RLKI12	2	2013-07-26 14:29:00	1	Flight
RLKI12	2	2013-07-26 14:30:00	1	Flight
RLKI12	2	2013-07-26 14:31:00	1	Flight
RLKI12	2	2013-07-26 14:32:00	1	Flight
RLKI12	2	2013-07-26 14:33:00	1	Flight
RLKI12	2	2013-07-26 14:34:00	1	Flight
RLKI12	2	2013-07-26 14:35:00	1	Flight
RLKI12	2	2013-07-26 14:36:00	1	Flight
RLKI12	2	2013-07-26 14:37:00	1	Flight
RLKI12	2	2013-07-26 14:38:00	1	Flight
RLKI12	2	2013-07-26 14:39:00	1	Flight
RLKI12	2	2013-07-26 14:40:00	1	Flight
RLKI12	2	2013-07-26 14:41:00	1	Flight
RLKI12	2	2013-07-26 14:42:00	1	Flight
RLKI12	2	2013-07-26 14:43:00	1	Flight
RLKI12	2	2013-07-26 14:44:00	1	Flight
RLKI12	2	2013-07-26 14:45:00	1	Flight
RLKI12	2	2013-07-26 14:46:00	1	Flight
RLKI12	2	2013-07-26 14:47:00	1	Flight
RLKI12	2	2013-07-26 14:48:00	1	Flight
RLKI12	2	2013-07-26 14:49:00	1	Flight
RLKI12	2	2013-07-26 14:50:00	1	Flight
RLKI12	2	2013-07-26 14:51:00	1	Flight
RLKI12	2	2013-07-26 14:52:00	1	Flight
RLKI12	2	2013-07-26 14:53:00	1	Flight
RLKI12	2	2013-07-26 14:54:00	1	Flight
RLKI12	2	2013-07-26 14:55:00	1	Flight
RLKI12	2	2013-07-26 14:56:00	1	Flight
RLKI12	2	2013-07-26 14:57:00	1	Flight
RLKI12	2	2013-07-26 14:58:00	1	Flight
RLKI12	2	2013-07-26 14:59:00	1	Flight
RLKI12	2	2013-07-26 15:00:00	1	Flight
RLKI12	2	2013-07-26 15:01:00	1	Flight
RLKI12	2	2013-07-26 15:02:00	1	Flight
RLKI12	2	2013-07-26 15:03:00	1	Flight
RLKI12	2	2013-07-26 15:04:00	1	Flight
RLKI12	2	2013-07-26 15:05:00	1	Flight
RLKI12	2	2013-07-26 15:06:00	1	Flight
RLKI12	2	2013-07-26 15:07:00	1	Flight
RLKI12	2	2013-07-26 15:08:00	1	Flight
RLKI12	2	2013-07-26 15:09:00	1	Flight
RLKI12	2	2013-07-26 15:10:00	1	Flight
RLKI12	2	2013-07-26 15:11:00	1	Flight
RLKI12	2	2013-07-26 15:12:00	1	Flight
RLKI12	2	2013-07-26 15:13:00	1	Flight
RLKI12	2	2013-07-26 15:14:00	1	Flight
RLKI12	2	2013-07-26 15:15:00	1	Flight
RLKI12	2	2013-07-26 15:16:00	1	Flight
RLKI12	2	2013-07-26 15:17:00	1	Flight
RLKI12	2	2013-07-26 15:18:00	1	Flight
RLKI12	2	2013-07-26 15:19:00	1	Flight
RLKI12	2	2013-07-26 15:20:00	1	Flight
RLKI12	2	2013-07-26 15:21:00	1	Flight
RLKI12	2	2013-07-26 15:22:00	1	Flight
RLKI12	2	2013-07-26 15:23:00	1	Flight
RLKI12	2	2013-07-26 15:24:00	1	Flight
RLKI12	2	2013-07-26 15:25:00	1	Flight
RLKI12	2	2013-07-26 15:26:00	1	Flight
RLKI12	2	2013-07-26 15:27:00	1	Flight
RLKI12	2	2013-07-26 15:28:00	1	Flight
RLKI12	2	2013-07-26 15:29:00	1	Flight
RLKI12	2	2013-07-26 15:30:00	1	Flight
RLKI12	2	2013-07-26 15:31:00	1	Flight
RLKI12	2	2013-07-26 15:32:00	1	Flight
RLKI12	2	2013-07-26 15:33:00	1	Flight
RLKI12	2	2013-07-26 15:34:00	1	Flight
RLKI12	2	2013-07-26 15:35:00	1	Flight
RLKI12	2	2013-07-26 15:36:00	1	Flight
RLKI12	2	2013-07-26 15:37:00	1	Flight
RLKI12	2	2013-07-26 15:38:00	1	Flight
RLKI12	2	2013-07-26 15:39:00	1	Flight
RLKI12	2	2013-07-26 15:40:00	1	Flight
RLKI12	2	2013-07-26 15:41:00	1	Flight
RLKI12	2	2013-07-26 15:42:00	1	Flight
RLKI12	2	2013-07-26 15:43:00	1	Flight
RLKI12	2	2013-07-26 15:44:00	1	Flight
RLKI12	2	2013-07-26 15:45:00	1	Flight
RLKI12	2	2013-07-26 15:46:00	1	Flight
RLKI12	2	2013-07-26 15:47:00	1	Flight
RLKI12	2	2013-07-26 15:48:00	1	Flight
RLKI12	2	2013-07-26 15:49:00	1	Flight
RLKI12	2	2013-07-26 15:50:00	1	Flight
RLKI12	2	2013-07-26 15:51:00	1	Flight
RLKI12	2	2013-07-26 15:52:00	1	Flight
RLKI12	2	2013-07-26 15:53:00	1	Flight
RLKI12	2	2013-07-26 15:54:00	1	Flight
RLKI12	2	2013-07-26 15:55:00	1	Flight
RLKI12	2	2013-07-26 15:56:00	1	Flight
RLKI12	2	2013-07-26 15:57:00	1	Flight
RLKI12	2	2013-07-26 15:58:00	1	Flight
RLKI12	2	2013-07-26 15:59:00	1	Flight
RLKI12	2	2013-07-26 16:00:00	1	Flight
RLKI12	2	2013-07-26 16:01:00	1	Flight
RLKI12	2	2013-07-26 16:02:00	1	Flight
RLKI12	2	2013-07-26 16:03:00	1	Flight
RLKI12	2	2013-07-26 16:04:00	1	Flight
RLKI12	2	2013-07-26 16:05:00	1	Flight
RLKI12	2	2013-07-26 16:06:00	1	Flight
RLKI12	2	2013-07-26 16:07:00	1	Flight
RLKI12	2	2013-07-26 16:08:00	1	Flight
RLKI12	2	2013-07-26 16:09:00	1	Flight
RLKI12	2	2013-07-26 16:10:00	1	Flight
RLKI12	2	2013-07-26 16:11:00	1	Flight
RLKI12	2	2013-07-26 16:12:00	1	Flight
RLKI12	2	2013-07-26 16:13:00	1	Flight
RLKI12	2	2013-07-26 16:14:00	1	Flight
RLKI12	2	2013-07-26 16:15:00	1	Flight
RLKI12	2	2013-07-26 16:16:00	1	Flight
RLKI12	2	2013-07-26 16:17:00	1	Flight
RLKI12	2	2013-07-26 16:18:00	1	Flight
RLKI12	2	2013-07-26 16:19:00	1	Flight
RLKI12	2	2013-07-26 16:20:00	1	Flight
RLKI12	2	2013-07-26 16:21:00	1	Flight
RLKI12	2	2013-07-26 16:22:00	1	Flight
RLKI12	2	2013-07-26 16:23:00	1	Flight
RLKI12	2	2013-07-26 16:24:00	1	Flight
RLKI12	2	2013-07-26 16:25:00	1	Flight
RLKI12	2	2013-07-26 16:26:00	1	Flight
RLKI12	2	2013-07-26 16:27:00	1	Flight
RLKI12	2	2013-07-26 16:28:00	1	Flight
RLKI12	2	2013-07-26 16:29:00	1	Flight
RLKI12	2	2013-07-26 16:30:00	1	Flight
RLKI12	2	2013-07-26 16:31:00	1	Flight
RLKI12	2	2013-07-26 16:32:00	1	Flight
RLKI12	2	2013-07-26 16:33:00	1	Flight
RLKI12	2	2013-07-26 16:34:00	1	Flight
RLKI12	2	2013-07-26 16:35:00	1	Flight
RLKI12	2	2013-07-26 16:36:00	1	Flight
RLKI12	2	2013-07-26 16:37:00	1	Flight
RLKI12	2	2013-07-26 16:38:00	1	Flight
RLKI12	2	2013-07-26 16:39:00	1	Flight
RLKI12	2	2013-07-26 16:40:00	1	Flight
RLKI12	2	2013-07-26 16:41:00	1	Flight
RLKI12	2	2013-07-26 16:42:00	1	Flight
RLKI12	2	2013-07-26 16:43:00	1	Flight
RLKI12	2	2013-07-26 16:44:00	1	Flight
RLKI12	2	2013-07-26 16:45:00	1	Flight
RLKI12	2	2013-07-26 16:46:00	1	Flight
RLKI12	2	2013-07-26 16:47:00	1	Flight
RLKI12	2	2013-07-26 16:48:00	1	Flight
RLKI12	2	2013-07-26 16:49:00	1	Flight
RLKI12	2	2013-07-26 16:50:00	1	Flight
RLKI12	2	2013-07-26 16:51:00	1	Flight
RLKI12	2	2013-07-26 16:52:00	1	Flight
RLKI12	2	2013-07-26 16:53:00	1	Flight
RLKI12	2	2013-07-26 16:54:00	1	Flight
RLKI12	2	2013-07-26 16:55:00	1	Flight
RLKI12	2	2013-07-26 16:56:00	1	Flight
RLKI12	2	2013-07-26 16:57:00	1	Flight
RLKI12	2	2013-07-26 16:58:00	1	Flight
RLKI12	2	2013-07-26 16:59:00	1	Flight
RLKI12	2	2013-07-26 17:00:00	1	Flight
RLKI12	2	2013-07-26 17:01:00	1	Flight
RLKI12	2	2013-07-26 17:02:00	1	Flight
RLKI12	2	2013-07-26 17:03:00	1	Flight
RLKI12	2	2013-07-26 17:04:00	1	Flight
RLKI12	2	2013-07-26 17:05:00	1	Flight
RLKI12	2	2013-07-26 17:06:00	1	Flight
RLKI12	2	2013-07-26 17:07:00	1	Flight
RLKI12	2	2013-07-26 17:08:00	1	Flight
RLKI12	2	2013-07-26 17:09:00	1	Flight
RLKI12	2	2013-07-26 17:10:00	1	Flight
RLKI12	2	2013-07-26 17:11:00	1	Flight
RLKI12	2	2013-07-26 17:12:00	1	Flight
RLKI12	2	2013-07-26 17:13:00	1	Flight
RLKI12	2	2013-07-26 17:14:00	1	Flight
RLKI12	2	2013-07-26 17:15:00	1	Flight
RLKI12	2	2013-07-26 17:16:00	1	Flight
RLKI12	2	2013-07-26 17:17:00	1	Flight
RLKI12	2	2013-07-26 17:18:00	1	Flight
RLKI12	2	2013-07-26 17:19:00	1	Flight
RLKI12	2	2013-07-26 17:20:00	1	Flight
RLKI12	2	2013-07-26 17:21:00	1	Flight
RLKI12	2	2013-07-26 17:22:00	1	Flight
RLKI12	2	2013-07-26 17:23:00	1	Flight
RLKI12	2	2013-07-26 17:24:00	1	Flight
RLKI12	2	2013-07-26 17:25:00	1	Flight
RLKI12	2	2013-07-26 17:26:00	1	Flight
RLKI12	2	2013-07-26 17:27:00	1	Flight
RLKI12	2	2013-07-26 17:28:00	1	Flight
RLKI12	2	2013-07-26 17:29:00	1	Flight
RLKI12	2	2013-07-26 17:30:00	1	Flight
RLKI12	2	2013-07-26 17:31:00	1	Flight
RLKI12	2	2013-07-26 17:32:00	1	Flight
RLKI12	2	2013-07-26 17:33:00	1	Flight
RLKI12	2	2013-07-26 17:34:00	1	Flight
RLKI12	2	2013-07-26 17:35:00	1	Flight
RLKI12	2	2013-07-26 17:36:00	1	Flight
RLKI12	2	2013-07-26 17:37:00	1	Flight
RLKI12	2	2013-07-26 17:38:00	1	Flight
RLKI12	2	2013-07-26 17:39:00	1	Flight
RLKI12	2	2013-07-26 17:40:00	1	Flight
RLKI12	2	2013-07-26 17:41:00	1	Flight
RLKI12	2	2013-07-26 17:42:00	1	Flight
RLKI12	2	2013-07-26 17:43:00	1	Flight
RLKI12	2	2013-07-26 17:44:00	1	Flight
RLKI12	2	2013-07-26 17:45:00	1	Flight
RLKI12	2	2013-07-26 17:46:00	1	Flight
RLKI12	2	2013-07-26 17:47:00	1	Flight
RLKI12	2	2013-07-26 17:48:00	1	Flight
RLKI12	2	2013-07-26 17:49:00	1	Flight
RLKI12	2	2013-07-26 17:50:00	1	Flight
RLKI12	2	2013-07-26 17:51:00	1	Flight
RLKI12	2	2013-07-26 17:52:00	1	Flight
RLKI12	2	2013-07-26 17:53:00	1	Flight
RLKI12	2	2013-07-26 17:54:00	1	Flight
RLKI12	2	2013-07-26 17:55:00	1	Flight
RLKI12	2	2013-07-26 17:56:00	1	Flight
RLKI12	2	2013-07-26 17:57:00	1	Flight
RLKI12	2	2013-07-26 17:58:00	1	Flight
RLKI12	2	2013-07-26 17:59:00	1	Flight
RLKI12	2	2013-07-26 18:00:00	1	Flight
RLKI12	2	2013-07-26 18:01:00	1	Flight
RLKI12	2	2013-07-26 18:02:00	1	Flight
RLKI12	2	2013-07-26 18:03:00	1	Flight
RLKI12	2	2013-07-26 18:04:00	1	Flight
RLKI12	2	2013-07-26 18:05:00	1	Flight
RLKI12	2	2013-07-26 18:06:00	1	Flight
RLKI12	2	2013-07-26 18:07:00	1	Flight
RLKI12	2	2013-07-26 18:08:00	1	Flight
RLKI12	2	2013-07-26 18:09:00	1	Flight
RLKI12	2	2013-07-26 18:10:00	1	Flight
RLKI12	2	2013-07-26 18:11:00	1	Flight
RLKI12	2	2013-07-26 18:12:00	1	Flight
RLKI12	2	2013-07-26 18:13:00	1	Flight
RLKI12	2	2013-07-26 18:14:00	1	Flight
RLKI12	2	2013-07-26 18:15:00	1	Flight
RLKI12	2	2013-07-26 18:16:00	1	Flight
RLKI12	2	2013-07-26 18:17:00	1	Flight
RLKI12	2	2013-07-26 18:18:00	1	Flight
RLKI12	2	2013-07-26 18:19:00	1	Flight
RLKI12	2	2013-07-26 18:20:00	1	Flight
RLKI12	2	2013-07-26 18:21:00	1	Flight
RLKI12	2	2013-07-26 18:22:00	1	Flight
RLKI12	2	2013-07-26 18:23:00	1	Flight
RLKI12	2	2013-07-26 18:24:00	1	Flight
RLKI12	2	2013-07-26 18:25:00	1	Flight
RLKI12	2	2013-07-26 18:26:00	1	Flight
RLKI12	2	2013-07-26 18:27:00	1	Flight
RLKI12	2	2013-07-26 18:28:00	1	Flight
RLKI12	2	2013-07-26 18:29:00	1	Flight
RLKI12	2	2013-07-26 18:30:00	1	Flight
RLKI12	2	2013-07-26 18:31:00	1	Flight
RLKI12	2	2013-07-26 18:32:00	1	Flight
RLKI12	2	2013-07-26 18:33:00	1	Flight
RLKI12	2	2013-07-26 18:34:00	1	Flight
RLKI12	2	2013-07-26 18:35:00	1	Flight
RLKI12	2	2013-07-26 18:36:00	1	Flight
RLKI12	2	2013-07-26 18:37:00	1	Flight
RLKI12	2	2013-07-26 18:38:00	1	Flight
RLKI12	2	2013-07-26 18:39:00	1	Flight
RLKI12	2	2013-07-26 18:40:00	1	Flight
RLKI12	2	2013-07-26 18:41:00	1	Flight
RLKI12	2	2013-07-26 18:42:00	1	Flight
RLKI12	2	2013-07-26 18:43:00	1	Flight
RLKI12	2	2013-07-26 18:44:00	1	Flight
RLKI12	2	2013-07-26 18:45:00	1	Flight
RLKI12	2	2013-07-26 18:46:00	1	Flight
RLKI12	2	2013-07-26 18:47:00	1	Flight
RLKI12	2	2013-07-26 18:48:00	1	Flight
RLKI12	2	2013-07-26 18:49:00	1	Flight
RLKI12	2	2013-07-26 18:50:00	1	Flight
RLKI12	2	2013-07-26 18:51:00	1	Flight
RLKI12	2	2013-07-26 18:52:00	1	Flight
RLKI12	2	2013-07-26 18:53:00	1	Flight
RLKI12	2	2013-07-26 18:54:00	1	Flight
RLKI12	2	2013-07-26 18:55:00	1	Flight
RLKI12	2	2013-07-26 18:56:00	1	Flight
RLKI12	2	2013-07-26 18:57:00	1	Flight
RLKI12	2	2013-07-26 18:58:00	1	Flight
RLKI12	2	2013-07-26 18:59:00	1	Flight
RLKI12	2	2013-07-26 19:00:00	1	Flight
RLKI12	2	2013-07-26 19:01:00	1	Flight
RLKI12	2	2013-07-26 19:02:00	1	Flight
RLKI12	2	2013-07-26 19:03:00	1	Flight
RLKI12	2	2013-07-26 19:04:00	1	Flight
RLKI12	2	2013-07-26 19:05:00	1	Flight
RLKI12	2	2013-07-26 19:06:00	1	Flight
RLKI12	2	2013-07-26 19:07:00	1	Flight
RLKI12	2	2013-07-26 19:08:00	1	Flight
RLKI12	2	2013-07-26 19:09:00	1	Flight
RLKI12	2	2013-07-26 19:10:00	1	Flight
RLKI12	2	2013-07-26 19:11:00	1	Flight
RLKI12	2	2013-07-26 19:12:00	1	Flight
RLKI12	2	2013-07-26 19:13:00	1	Flight
RLKI12	2	2013-07-26 19:14:00	1	Flight
RLKI12	2	2013-07-26 19:15:00	1	Flight
RLKI12	2	2013-07-26 19:16:00	1	Flight
RLKI12	2	2013-07-26 19:17:00	1	Flight
RLKI12	2	2013-07-26 19:18:00	1	Flight
RLKI12	2	2013-07-26 19:19:00	1	Flight
RLKI12	2	2013-07-26 19:20:00	1	Flight
RLKI12	2	2013-07-26 19:21:00	1	Flight
RLKI12	2	2013-07-26 19:22:00	1	Flight
RLKI12	2	2013-07-26 19:23:00	1	Flight
RLKI12	2	2013-07-26 19:24:00	1	Flight
RLKI12	2	2013-07-26 19:25:00	1	Flight
RLKI12	2	2013-07-26 19:26:00	1	Flight
RLKI12	2	2013-07-26 19:27:00	1	Flight
RLKI12	2	2013-07-26 19:28:00	1	Flight
RLKI12	2	2013-07-26 19:29:00	1	Flight
RLKI12	2	2013-07-26 19:30:00	1	Flight
RLKI12	2	2013-07-26 19:31:00	1	Flight
RLKI12	2	2013-07-26 19:32:00	1	Flight
RLKI12	2	2013-07-26 19:33:00	1	Flight
RLKI12	2	2013-07-26 19:34:00	1	Flight
RLKI12	2	2013-07-26 19:35:00	1	Flight
RLKI12	2	2013-07-26 19:36:00	1	Flight
RLKI12	2	2013-07-26 19:37:00	1	Flight
RLKI12	2	2013-07-26 19:38:00	1	Flight
RLKI12	2	2013-07-26 19:39:00	1	Flight
RLKI12	2	2013-07-26 19:40:00	1	Flight
RLKI12	2	2013-07-26 19:41:00	1	Flight
RLKI12	2	2013-07-26 19:42:00	1	Flight
RLKI12	2	2013-07-26 19:43:00	1	Flight
RLKI12	2	2013-07-26 19:44:00	1	Flight
RLKI12	2	2013-07-26 19:45:00	1	Flight
RLKI12	2	2013-07-26 19:46:00	1	Flight
RLKI12	2	2013-07-26 19:47:00	1	Flight
RLKI12	2	2013-07-26 19:48:00	1	Flight
RLKI12	2	2013-07-26 19:49:00	1	Flight
RLKI12	2	2013-07-26 19:50:00	1	Flight
RLKI12	2	2013-07-26 19:51:00	1	Flight
RLKI12	2	2013-07-26 19:52:00	1	Flight
RLKI12	2	2013-07-26 19:53:00	1	Flight
RLKI12	2	2013-07-26 19:54:00	1	Flight
RLKI12	2	2013-07-26 19:55:00	1	Flight
RLKI12	2	2013-07-26 19:56:00	1	Flight
RLKI12	2	2013-07-26 19:57:00	1	Flight
RLKI12	2	2013-07-26 19:58:00	1	Flight
RLKI12	2	2013-07-26 19:59:00	1	Flight
RLKI12	2	2013-07-26 20:00:00	1	Flight
RLKI12	2	2013-07-26 20:01:00	1	Flight
RLKI12	2	2013-07-26 20:02:00	1	Flight
RLKI12	2	2013-07-26 20:03:00	1	Flight
RLKI12	2	2013-07-26 20:04:00	1	Flight
RLKI12	2	2013-07-26 20:05:00	1	Flight
RLKI12	2	2013-07-26 20:06:00	1	Flight
RLKI12	2	2013-07-26 20:07:00	1	Flight
RLKI12	2	2013-07-26 20:08:00	1	Flight
RLKI12	2	2013-07-26 20:09:00	1	Flight
RLKI12	2	2013-07-26 20:10:00	1	Flight
RLKI12	2	2013-07-26 20:11:00	1	Flight
RLKI12	2	2013-07-26 20:12:00	1	Flight
RLKI12	2	2013-07-26 20:13:00	1	Flight
RLKI12	2	2013-07-26 20:14:00	1	Flight
RLKI12	2	2013-07-26 20:15:00	1	Flight
RLKI12	2	2013-07-26 20:16:00	1	Flight
RLKI12	2	2013-07-26 20:17:00	1	Flight
RLKI12	2	2013-07-26 20:18:00	1	Flight
RLKI12	2	2013-07-26 20:19:00	1	Flight
RLKI12	2	2013-07-26 20:20:00	1	Flight
RLKI12	2	2013-07-26 20:21:00	1	Flight
RLKI12	2	2013-07-26 20:22:00	1	Flight
RLKI12	2	2013-07-26 20:23:00	1	Flight
RLKI12	2	2013-07-26 20:24:00	1	Flight
RLKI12	2	2013-07-26 20:25:00	1	Flight
RLKI12	2	2013-07-26 20:26:00	1	Flight
RLKI12	2	2013-07-26 20:27:00	1	Flight
RLKI12	2	2013-07-26 20:28:00	1	Flight
RLKI12	2	2013-07-26 20:29:00	1	Flight
RLKI12	2	2013-07-26 20:30:00	1	Flight
RLKI12	2	2013-07-26 20:31:00	1	Flight
RLKI12	2	2013-07-26 20:32:00	1	Flight
RLKI12	2	2013-07-26 20:33:00	1	Flight
RLKI12	2	2013-07-26 20:34:00	1	Flight
RLKI12	2	2013-07-26 20:35:00	1	Flight
RLKI12	2	2013-07-26 20:36:00	1	Flight
RLKI12	2	2013-07-26 20:37:00	1	Flight
RLKI12	2	2013-07-26 20:38:00	1	Flight
RLKI12	2	2013-07-26 20:39:00	1	Flight
RLKI12	2	2013-07-26 20:40:00	1	Flight
RLKI12	2	2013-07-26 20:41:00	1	Flight
RLKI12	2	2013-07-26 20:42:00	1	Flight
RLKI12	2	2013-07-26 20:43:00	1	Flight
RLKI12	2	2013-07-26 20:44:00	1	Flight
RLKI12	2	2013-07-26 20:45:00	1	Flight
RLKI12	2	2013-07-26 20:46:00	1	Flight
RLKI12	2	2013-07-26 20:47:00	1	Flight
RLKI12	2	2013-07-26 20:48:00	1	Flight
RLKI12	2	2013-07-26 20:49:00	1	Flight
RLKI12	2	2013-07-26 20:50:00	1	Flight
RLKI12	2	2013-07-26 20:51:00	1	Flight
RLKI12	2	2013-07-26 20:52:00	1	Flight
RLKI12	2	2013-07-26 20:53:00	1	Flight
RLKI12	2	2013-07-26 20:54:00	1	Flight
RLKI12	2	2013-07-26 20:55:00	1	Flight
RLKI12	2	2013-07-26 20:56:00	1	Flight
RLKI12	2	2013-07-26 20:57:00	1	Flight
RLKI12	2	2013-07-26 20:58:00	1	Flight
RLKI12	2	2013-07-26 20:59:00	1	Flight
RLKI12	2	2013-07-26 21:00:00	1	Flight
RLKI12	2	2013-07-26 21:01:00	1	Flight
RLKI12	2	2013-07-26 21:02:00	1	Foraging
RLKI12	2	2013-07-26 21:03:00	1	Resting
RLKI12	2	2013-07-26 21:04:00	1	Resting
RLKI12	2	2013-07-26 21:05:00	1	Foraging
RLKI12	2	2013-07-26 21:06:00	1	Foraging
RLKI12	2	2013-07-26 21:07:00	1	Foraging
RLKI12	2	2013-07-26 21:08:00	1	Foraging
RLKI12	2	2013-07-26 21:09:00	1	Foraging
RLKI12	2	2013-07-26 21:10:00	1	Foraging
RLKI12	2	2013-07-26 21:11:00	1	Foraging
RLKI12	2	2013-07-26 21:12:00	1	Flight
RLKI12	2	2013-07-26 21:13:00	1	Flight
RLKI12	2	2013-07-26 21:14:00	1	Flight
RLKI12	2	2013-07-26 21:15:00	1	Flight
RLKI12	2	2013-07-26 21:16:00	1	Flight
RLKI12	2	2013-07-26 21:17:00	1	Flight
RLKI12	2	2013-07-26 21:18:00	1	Flight
RLKI12	2	2013-07-26 21:19:00	1	Flight
RLKI12	2	2013-07-26 21:20:00	1	Flight
RLKI12	2	2013-07-26 21:21:00	1	Flight
RLKI12	2	2013-07-26 21:22:00	1	Flight
RLKI12	2	2013-07-26 21:23:00	1	Flight
RLKI12	2	2013-07-26 21:24:00	1	Flight
RLKI12	2	2013-07-26 21:25:00	1	Flight
RLKI12	2	2013-07-26 21:26:00	1	Flight
RLKI12	2	2013-07-26 21:27:00	1	Flight
RLKI12	2	2013-07-26 21:28:00	1	Flight
RLKI12	2	2013-07-26 21:29:00	1	Flight
RLKI12	2	2013-07-26 21:30:00	1	Flight
RLKI12	2	2013-07-26 21:31:00	1	Flight
RLKI12	2	2013-07-26 21:32:00	1	Flight
RLKI12	2	2013-07-26 21:33:00	1	Flight
RLKI12	2	2013-07-26 21:34:00	1	Flight
RLKI12	2	2013-07-26 21:35:00	1	Flight
RLKI12	2	2013-07-26 21:36:00	1	Flight
RLKI12	2	2013-07-26 21:37:00	1	Flight
RLKI12	2	2013-07-26 21:38:00	1	Flight
RLKI12	2	2013-07-26 21:39:00	1	Flight
RLKI12	2	2013-07-26 21:40:00	1	Flight
RLKI12	2	2013-07-26 21:41:00	1	Flight
RLKI12	2	2013-07-26 21:42:00	1	Flight
RLKI12	2	2013-07-26 21:43:00	1	Flight
RLKI12	2	2013-07-26 21:44:00	1	Flight
RLKI12	2	2013-07-26 21:45:00	1	Flight
RLKI12	2	2013-07-26 21:46:00	1	Flight
RLKI12	2	2013-07-26 21:47:00	1	Flight
RLKI12	2	2013-07-26 21:48:00	1	Flight
RLKI12	2	2013-07-26 21:49:00	1	Flight
RLKI12	2	2013-07-26 21:50:00	1	Flight
RLKI12	2	2013-07-26 21:51:00	1	Flight
RLKI12	2	2013-07-26 21:52:00	1	Flight
RLKI12	2	2013-07-26 21:53:00	1	Flight
RLKI12	2	2013-07-26 21:54:00	1	Flight
RLKI12	2	2013-07-26 21:55:00	1	Flight
RLKI12	2	2013-07-26 21:56:00	1	Flight
RLKI12	2	2013-07-26 21:57:00	1	Flight
RLKI12	2	2013-07-26 21:58:00	1	Flight
RLKI12	2	2013-07-26 21:59:00	1	Flight
RLKI12	2	2013-07-26 22:00:00	1	Flight
RLKI12	2	2013-07-26 22:01:00	1	Flight
RLKI12	2	2013-07-26 22:02:00	1	Flight
RLKI12	2	2013-07-26 22:03:00	1	Flight
RLKI12	2	2013-07-26 22:04:00	1	Flight
RLKI12	2	2013-07-26 22:05:00	1	Flight
RLKI12	2	2013-07-26 22:06:00	1	Flight
RLKI12	2	2013-07-26 22:07:00	1	Flight
RLKI12	2	2013-07-26 22:08:00	1	Flight
RLKI12	2	2013-07-26 22:09:00	1	Flight
RLKI12	2	2013-07-26 22:10:00	1	Flight
RLKI12	2	2013-07-26 22:11:00	1	Flight
RLKI12	2	2013-07-26 22:12:00	1	Flight
RLKI12	2	2013-07-26 22:13:00	1	Flight
RLKI12	2	2013-07-26 22:14:00	1	Flight
RLKI12	2	2013-07-26 22:15:00	1	Flight
RLKI12	2	2013-07-26 22:16:00	1	Flight
RLKI12	2	2013-07-26 22:17:00	1	Flight
RLKI12	2	2013-07-26 22:18:00	1	Flight
RLKI12	2	2013-07-26 22:19:00	1	Flight
RLKI12	2	2013-07-26 22:20:00	1	Flight
RLKI12	2	2013-07-26 22:21:00	1	Flight
RLKI12	2	2013-07-26 22:22:00	1	Flight
RLKI12	2	2013-07-26 22:23:00	1	Flight
RLKI12	2	2013-07-26 22:24:00	1	Flight
RLKI12	2	2013-07-26 22:25:00	1	Flight
RLKI12	2	2013-07-26 22:26:00	1	Flight
RLKI12	2	2013-07-26 22:27:00	1	Flight
RLKI12	2	2013-07-26 22:28:00	1	Flight
RLKI12	2	2013-07-26 22:29:00	1	Flight
RLKI12	2	2013-07-26 22:30:00	1	Flight
RLKI12	2	2013-07-26 22:31:00	1	Flight
RLKI12	2	2013-07-26 22:32:00	1	Flight
RLKI12	2	2013-07-26 22:33:00	1	Resting
RLKI12	2	2013-07-26 22:34:00	1	Foraging
RLKI12	2	2013-07-26 22:35:00	1	Foraging
RLKI12	2	2013-07-26 22:36:00	1	Foraging
RLKI12	2	2013-07-26 22:37:00	1	Foraging
RLKI12	2	2013-07-26 22:38:00	1	Foraging
RLKI12	2	2013-07-26 22:39:00	1	Foraging
RLKI12	2	2013-07-26 22:40:00	1	Foraging
RLKI12	2	2013-07-26 22:41:00	1	Flight
RLKI12	2	2013-07-26 22:42:00	1	Flight
RLKI12	2	2013-07-26 22:43:00	1	Flight
RLKI12	2	2013-07-26 22:44:00	1	Flight
RLKI12	2	2013-07-26 22:45:00	1	Flight
RLKI12	2	2013-07-26 22:46:00	1	Flight
RLKI12	2	2013-07-26 22:47:00	1	Flight
RLKI12	2	2013-07-26 22:48:00	1	Flight
RLKI12	2	2013-07-26 22:49:00	1	Flight
RLKI12	2	2013-07-26 22:50:00	1	Flight
RLKI12	2	2013-07-26 22:51:00	1	Flight
RLKI12	2	2013-07-26 22:52:00	1	Flight
RLKI12	2	2013-07-26 22:53:00	1	Flight
RLKI12	2	2013-07-26 22:54:00	1	Flight
RLKI12	2	2013-07-26 22:55:00	1	Flight
RLKI12	2	2013-07-26 22:56:00	1	Flight
RLKI12	2	2013-07-26 22:57:00	1	Flight
RLKI12	2	2013-07-26 22:58:00	1	Flight
RLKI12	2	2013-07-26 22:59:00	1	Flight
RLKI12	2	2013-07-26 23:00:00	1	Flight
RLKI12	2	2013-07-26 23:01:00	1	Flight
RLKI12	2	2013-07-26 23:02:00	1	Flight
RLKI12	2	2013-07-26 23:03:00	1	Flight
RLKI12	2	2013-07-26 23:04:00	1	Flight
RLKI12	2	2013-07-26 23:05:00	1	Foraging
RLKI12	2	2013-07-26 23:06:00	1	Foraging
RLKI12	2	2013-07-26 23:07:00	1	Flight
RLKI12	2	2013-07-26 23:08:00	1	Flight
RLKI12	2	2013-07-26 23:09:00	1	Foraging
RLKI12	2	2013-07-26 23:10:00	1	Flight
RLKI12	2	2013-07-26 23:11:00	1	Flight
RLKI12	2	2013-07-26 23:12:00	1	Flight
RLKI12	2	2013-07-26 23:13:00	1	Flight
RLKI12	2	2013-07-26 23:14:00	1	Flight
RLKI12	2	2013-07-26 23:15:00	1	Flight
RLKI12	2	2013-07-26 23:16:00	1	Flight
RLKI12	2	2013-07-26 23:17:00	1	Flight
RLKI12	2	2013-07-26 23:18:00	1	Flight
RLKI12	2	2013-07-26 23:19:00	1	Flight
RLKI12	2	2013-07-26 23:20:00	1	Flight
RLKI12	2	2013-07-26 23:21:00	1	Flight
RLKI12	2	2013-07-26 23:22:00	1	Flight
RLKI12	2	2013-07-26 23:23:00	1	Flight
RLKI12	2	2013-07-26 23:24:00	1	Flight
RLKI12	2	2013-07-26 23:25:00	1	Flight
RLKI12	2	2013-07-26 23:26:00	1	Flight
RLKI12	2	2013-07-26 23:27:00	1	Flight
RLKI12	2	2013-07-26 23:28:00	1	Flight
RLKI12	2	2013-07-26 23:29:00	1	Flight
RLKI12	2	2013-07-26 23:30:00	1	Flight
RLKI12	2	2013-07-26 23:31:00	1	Flight
RLKI12	2	2013-07-26 23:32:00	1	Flight
RLKI12	2	2013-07-26 23:33:00	1	Flight
RLKI12	2	2013-07-26 23:34:00	1	Flight
RLKI12	2	2013-07-26 23:35:00	1	Flight
RLKI12	2	2013-07-26 23:36:00	1	Flight
RLKI12	2	2013-07-26 23:37:00	1	Flight
RLKI12	2	2013-07-26 23:38:00	1	Flight
RLKI12	2	2013-07-26 23:39:00	1	Flight
RLKI12	2	2013-07-26 23:40:00	2	Flight
RLKI12	2	2013-07-26 23:41:00	2	Flight
RLKI12	2	2013-07-26 23:42:00	2	Flight
RLKI12	2	2013-07-26 23:43:00	2	Flight
RLKI12	2	2013-07-26 23:44:00	2	Flight
RLKI12	2	2013-07-26 23:45:00	2	Flight
RLKI12	2	2013-07-26 23:46:00	2	Flight
RLKI12	2	2013-07-26 23:47:00	2	Flight
RLKI12	2	2013-07-26 23:48:00	2	Flight
RLKI12	2	2013-07-26 23:49:00	2	Flight
RLKI12	2	2013-07-26 23:50:00	2	Flight
RLKI12	2	2013-07-26 23:51:00	2	Flight
RLKI12	2	2013-07-26 23:52:00	2	Flight
RLKI12	2	2013-07-26 23:53:00	2	Flight
RLKI12	2	2013-07-26 23:54:00	2	Flight
RLKI12	2	2013-07-26 23:55:00	2	Flight
RLKI12	2	2013-07-26 23:56:00	2	Flight
RLKI12	2	2013-07-26 23:57:00	2	Flight
RLKI12	2	2013-07-26 23:58:00	2	Flight
RLKI12	2	2013-07-26 23:59:00	2	Flight
RLKI12	2	2013-07-27	2	Flight
RLKI12	2	2013-07-27 00:01:00	2	Flight
RLKI12	2	2013-07-27 00:02:00	2	Flight
RLKI12	2	2013-07-27 00:03:00	2	Flight
RLKI12	2	2013-07-27 00:04:00	2	Flight
RLKI12	2	2013-07-27 00:05:00	2	Flight
RLKI12	2	2013-07-27 00:06:00	2	Flight
RLKI12	2	2013-07-27 00:07:00	2	Flight
RLKI12	2	2013-07-27 00:08:00	2	Flight
RLKI12	2	2013-07-27 00:09:00	2	Flight
RLKI12	2	2013-07-27 00:10:00	2	Flight
RLKI12	2	2013-07-27 00:11:00	2	Flight
RLKI12	2	2013-07-27 00:12:00	2	Flight
RLKI12	2	2013-07-27 00:13:00	2	Flight
RLKI12	2	2013-07-27 00:14:00	2	Flight
RLKI12	2	2013-07-27 00:15:00	2	Flight
RLKI12	2	2013-07-27 00:16:00	2	Flight
RLKI12	2	2013-07-27 00:17:00	2	Flight
RLKI12	2	2013-07-27 00:18:00	2	Flight
RLKI12	2	2013-07-27 00:19:00	2	Flight
RLKI12	2	2013-07-27 00:20:00	2	Flight
RLKI12	2	2013-07-27 00:21:00	2	Flight
RLKI12	2	2013-07-27 00:22:00	2	Flight
RLKI12	2	2013-07-27 00:23:00	2	Flight
RLKI12	2	2013-07-27 00:24:00	2	Flight
RLKI12	2	2013-07-27 00:25:00	2	Flight
RLKI12	2	2013-07-27 00:26:00	2	Resting
RLKI12	2	2013-07-27 00:27:00	2	Flight
RLKI12	2	2013-07-27 00:28:00	2	Flight
RLKI12	2	2013-07-27 00:29:00	2	Flight
RLKI12	2	2013-07-27 00:30:00	2	Flight
RLKI12	2	2013-07-27 00:31:00	2	Flight
RLKI12	2	2013-07-27 00:32:00	2	Flight
RLKI12	2	2013-07-27 00:33:00	2	Flight
RLKI12	2	2013-07-27 00:34:00	2	Flight
RLKI12	2	2013-07-27 00:35:00	2	Flight
RLKI12	2	2013-07-27 00:36:00	2	Flight
RLKI12	2	2013-07-27 00:37:00	2	Flight
RLKI12	2	2013-07-27 00:38:00	2	Flight
RLKI12	2	2013-07-27 00:39:00	2	Foraging
RLKI12	2	2013-07-27 00:40:00	2	Flight
RLKI12	2	2013-07-27 00:41:00	2	Flight
RLKI12	2	2013-07-27 00:42:00	2	Foraging
RLKI12	2	2013-07-27 00:43:00	2	Flight
RLKI12	2	2013-07-27 00:44:00	2	Flight
RLKI12	2	2013-07-27 00:45:00	2	Resting
RLKI12	2	2013-07-27 00:46:00	2	Resting
RLKI12	2	2013-07-27 00:47:00	2	Resting
RLKI12	2	2013-07-27 00:48:00	2	Resting
RLKI12	2	2013-07-27 00:49:00	2	Resting
RLKI12	2	2013-07-27 00:50:00	2	Flight
RLKI12	2	2013-07-27 00:51:00	2	Flight
RLKI12	2	2013-07-27 00:52:00	2	Flight
RLKI12	2	2013-07-27 00:53:00	2	Flight
RLKI12	2	2013-07-27 00:54:00	2	Foraging
RLKI12	2	2013-07-27 00:55:00	2	Flight
RLKI12	2	2013-07-27 00:56:00	2	Flight
RLKI12	2	2013-07-27 00:57:00	2	Flight
RLKI12	2	2013-07-27 00:58:00	2	Flight
RLKI12	2	2013-07-27 00:59:00	2	Flight
RLKI12	2	2013-07-27 01:00:00	2	Flight
RLKI12	2	2013-07-27 01:01:00	2	Flight
RLKI12	2	2013-07-27 01:02:00	2	Flight
RLKI12	2	2013-07-27 01:03:00	2	Flight
RLKI12	2	2013-07-27 01:04:00	2	Flight
RLKI12	2	2013-07-27 01:05:00	2	Flight
RLKI12	2	2013-07-27 01:06:00	2	Flight
RLKI12	2	2013-07-27 01:07:00	2	Flight
RLKI12	2	2013-07-27 01:08:00	2	Flight
RLKI12	2	2013-07-27 01:09:00	2	Flight
RLKI12	2	2013-07-27 01:10:00	2	Flight
RLKI12	2	2013-07-27 01:11:00	2	Flight
RLKI12	2	2013-07-27 01:12:00	2	Flight
RLKI12	2	2013-07-27 01:13:00	2	Flight
RLKI12	2	2013-07-27 01:14:00	2	Flight
RLKI12	2	2013-07-27 01:15:00	2	Resting
RLKI12	2	2013-07-27 01:16:00	2	Resting
RLKI12	2	2013-07-27 01:17:00	2	Resting
RLKI12	2	2013-07-27 01:18:00	2	Resting
RLKI12	2	2013-07-27 01:19:00	2	Flight
RLKI12	2	2013-07-27 01:20:00	2	Flight
RLKI12	2	2013-07-27 01:21:00	2	Flight
RLKI12	2	2013-07-27 01:22:00	2	Flight
RLKI12	2	2013-07-27 01:23:00	2	Flight
RLKI12	2	2013-07-27 01:24:00	2	Flight
RLKI12	2	2013-07-27 01:25:00	2	Foraging
RLKI12	2	2013-07-27 01:26:00	2	Resting
RLKI12	2	2013-07-27 01:27:00	2	Resting
RLKI12	2	2013-07-27 01:28:00	2	Resting
RLKI12	2	2013-07-27 01:29:00	2	Resting
RLKI12	2	2013-07-27 01:30:00	2	Resting
RLKI12	2	2013-07-27 01:31:00	2	Foraging
RLKI12	2	2013-07-27 01:32:00	2	Flight
RLKI12	2	2013-07-27 01:33:00	2	Flight
RLKI12	2	2013-07-27 01:34:00	2	Resting
RLKI12	2	2013-07-27 01:35:00	2	Resting
RLKI12	2	2013-07-27 01:36:00	2	Resting
RLKI12	2	2013-07-27 01:37:00	2	Resting
RLKI12	2	2013-07-27 01:38:00	2	Flight
RLKI12	2	2013-07-27 01:39:00	2	Flight
RLKI12	2	2013-07-27 01:40:00	2	Resting
RLKI12	2	2013-07-27 01:41:00	2	Flight
RLKI12	2	2013-07-27 01:42:00	2	Flight
RLKI12	2	2013-07-27 01:43:00	2	Flight
RLKI12	2	2013-07-27 01:44:00	2	Flight
RLKI12	2	2013-07-27 01:45:00	2	Flight
RLKI12	2	2013-07-27 01:46:00	2	Flight
RLKI12	2	2013-07-27 01:47:00	2	Flight
RLKI12	2	2013-07-27 01:48:00	2	Flight
RLKI12	2	2013-07-27 01:49:00	2	Flight
RLKI12	2	2013-07-27 01:50:00	2	Flight
RLKI12	2	2013-07-27 01:51:00	2	Flight
RLKI12	2	2013-07-27 01:52:00	2	Flight
RLKI12	2	2013-07-27 01:53:00	2	Flight
RLKI12	2	2013-07-27 01:54:00	2	Flight
RLKI12	2	2013-07-27 01:55:00	2	Flight
RLKI12	2	2013-07-27 01:56:00	2	Flight
RLKI12	2	2013-07-27 01:57:00	3	Flight
RLKI12	2	2013-07-27 01:58:00	3	Flight
RLKI12	2	2013-07-27 01:59:00	3	Flight
RLKI12	2	2013-07-27 02:00:00	3	Flight
RLKI12	2	2013-07-27 02:01:00	3	Flight
RLKI12	2	2013-07-27 02:02:00	3	Flight
RLKI12	2	2013-07-27 02:03:00	3	Flight
RLKI12	2	2013-07-27 02:04:00	3	Flight
RLKI12	2	2013-07-27 02:05:00	3	Flight
RLKI12	2	2013-07-27 02:06:00	3	Flight
RLKI12	2	2013-07-27 02:07:00	3	Flight
RLKI12	2	2013-07-27 02:08:00	3	Flight
RLKI12	2	2013-07-27 02:09:00	3	Flight
RLKI12	2	2013-07-27 02:10:00	3	Flight
RLKI12	2	2013-07-27 02:11:00	3	Flight
RLKI12	2	2013-07-27 02:12:00	3	Flight
RLKI12	2	2013-07-27 02:13:00	3	Flight
RLKI12	2	2013-07-27 02:14:00	3	Flight
RLKI12	2	2013-07-27 02:15:00	3	Flight
RLKI12	2	2013-07-27 02:16:00	3	Flight
RLKI12	2	2013-07-27 02:17:00	3	Flight
RLKI12	2	2013-07-27 02:18:00	3	Flight
RLKI12	2	2013-07-27 02:19:00	3	Flight
RLKI12	2	2013-07-27 02:20:00	3	Flight
RLKI12	2	2013-07-27 02:21:00	3	Flight
RLKI12	2	2013-07-27 02:22:00	3	Flight
RLKI12	2	2013-07-27 02:23:00	3	Flight
RLKI12	2	2013-07-27 02:24:00	3	Flight
RLKI12	2	2013-07-27 02:25:00	3	Flight
RLKI12	2	2013-07-27 02:26:00	3	Flight
RLKI12	2	2013-07-27 02:27:00	3	Flight
RLKI12	2	2013-07-27 02:28:00	3	Flight
RLKI12	2	2013-07-27 02:29:00	3	Flight
RLKI12	2	2013-07-27 02:30:00	3	Flight
RLKI12	2	2013-07-27 02:31:00	3	Flight
RLKI12	2	2013-07-27 02:32:00	3	Flight
RLKI12	2	2013-07-27 02:33:00	3	Flight
RLKI12	2	2013-07-27 02:34:00	3	Flight
RLKI12	2	2013-07-27 02:35:00	3	Flight
RLKI12	2	2013-07-27 02:36:00	3	Flight
RLKI12	2	2013-07-27 02:37:00	3	Flight
RLKI12	2	2013-07-27 02:38:00	3	Flight
RLKI12	2	2013-07-27 02:39:00	3	Flight
RLKI12	2	2013-07-27 02:40:00	3	Flight
RLKI12	2	2013-07-27 02:41:00	3	Flight
RLKI12	2	2013-07-27 02:42:00	3	Flight
RLKI12	2	2013-07-27 02:43:00	3	Flight
RLKI12	2	2013-07-27 02:44:00	3	Flight
RLKI12	2	2013-07-27 02:45:00	3	Flight
RLKI12	2	2013-07-27 02:46:00	3	Flight
RLKI12	2	2013-07-27 02:47:00	3	Flight
RLKI12	2	2013-07-27 02:48:00	3	Flight
RLKI12	2	2013-07-27 02:49:00	3	Flight
RLKI12	2	2013-07-27 02:50:00	3	Resting
RLKI12	2	2013-07-27 02:51:00	3	Flight
RLKI12	2	2013-07-27 02:52:00	3	Flight
RLKI12	2	2013-07-27 02:53:00	3	Flight
RLKI12	2	2013-07-27 02:54:00	3	Flight
RLKI12	2	2013-07-27 02:55:00	3	Flight
RLKI12	2	2013-07-27 02:56:00	3	Resting
RLKI12	2	2013-07-27 02:57:00	3	Resting
RLKI12	2	2013-07-27 02:58:00	3	Resting
RLKI12	2	2013-07-27 02:59:00	3	Flight
RLKI12	2	2013-07-27 03:00:00	3	Resting
RLKI12	2	2013-07-27 03:01:00	3	Resting
RLKI12	2	2013-07-27 03:02:00	3	Foraging
RLKI12	2	2013-07-27 03:03:00	3	Flight
RLKI12	2	2013-07-27 03:04:00	3	Flight
RLKI12	2	2013-07-27 03:05:00	3	Flight
RLKI12	2	2013-07-27 03:06:00	3	Flight
RLKI12	2	2013-07-27 03:07:00	3	Flight
RLKI12	2	2013-07-27 03:08:00	3	Flight
RLKI12	2	2013-07-27 03:09:00	3	Flight
RLKI12	2	2013-07-27 03:10:00	3	Flight
RLKI12	2	2013-07-27 03:11:00	3	Flight
RLKI12	2	2013-07-27 03:12:00	3	Flight
RLKI12	2	2013-07-27 03:13:00	3	Flight
RLKI12	2	2013-07-27 03:14:00	3	Flight
RLKI12	2	2013-07-27 03:15:00	3	Flight
RLKI12	2	2013-07-27 03:16:00	3	Flight
RLKI12	2	2013-07-27 03:17:00	3	Flight
RLKI12	2	2013-07-27 03:18:00	3	Flight
RLKI12	2	2013-07-27 03:19:00	3	Flight
RLKI12	2	2013-07-27 03:20:00	3	Flight
RLKI12	2	2013-07-27 03:21:00	3	Flight
RLKI12	2	2013-07-27 03:22:00	3	Flight
RLKI12	2	2013-07-27 03:23:00	3	Flight
RLKI12	2	2013-07-27 03:24:00	3	Flight
RLKI12	2	2013-07-27 03:25:00	3	Flight
RLKI12	2	2013-07-27 03:26:00	3	Flight
RLKI12	2	2013-07-27 03:27:00	3	Flight
RLKI12	2	2013-07-27 03:28:00	3	Flight
RLKI12	2	2013-07-27 03:29:00	3	Flight
RLKI12	2	2013-07-27 03:30:00	3	Flight
RLKI12	2	2013-07-27 03:31:00	3	Flight
RLKI12	2	2013-07-27 03:32:00	3	Flight
RLKI12	2	2013-07-27 03:33:00	3	Flight
RLKI12	2	2013-07-27 03:34:00	3	Flight
RLKI12	2	2013-07-27 03:35:00	3	Flight
RLKI12	2	2013-07-27 03:36:00	3	Flight
RLKI12	2	2013-07-27 03:37:00	3	Flight
RLKI12	2	2013-07-27 03:38:00	3	Flight
RLKI12	2	2013-07-27 03:39:00	3	Flight
RLKI12	2	2013-07-27 03:40:00	3	Flight
RLKI12	2	2013-07-27 03:41:00	3	Flight
RLKI12	2	2013-07-27 03:42:00	3	Foraging
RLKI12	2	2013-07-27 03:43:00	3	Resting
RLKI12	2	2013-07-27 03:44:00	3	Resting
RLKI12	2	2013-07-27 03:45:00	3	Resting
RLKI12	2	2013-07-27 03:46:00	3	Resting
RLKI12	2	2013-07-27 03:47:00	3	Flight
RLKI12	2	2013-07-27 03:48:00	3	Flight
RLKI12	2	2013-07-27 03:49:00	3	Flight
RLKI12	2	2013-07-27 03:50:00	3	Flight
RLKI12	2	2013-07-27 03:51:00	3	Flight
RLKI12	2	2013-07-27 03:52:00	3	Flight
RLKI12	2	2013-07-27 03:53:00	3	Flight
RLKI12	2	2013-07-27 03:54:00	3	Flight
RLKI12	2	2013-07-27 03:55:00	3	Flight
RLKI12	2	2013-07-27 03:56:00	3	Flight
RLKI12	2	2013-07-27 03:57:00	3	Flight
RLKI12	2	2013-07-27 03:58:00	3	Flight
RLKI12	2	2013-07-27 03:59:00	3	Resting
RLKI12	2	2013-07-27 04:00:00	3	Flight
RLKI12	2	2013-07-27 04:01:00	3	Flight
RLKI12	2	2013-07-27 04:02:00	3	Flight
RLKI12	2	2013-07-27 04:03:00	3	Flight
RLKI12	2	2013-07-27 04:04:00	3	Resting
RLKI12	2	2013-07-27 04:05:00	3	Resting
RLKI12	2	2013-07-27 04:06:00	3	Resting
RLKI12	2	2013-07-27 04:07:00	3	Resting
RLKI12	2	2013-07-27 04:08:00	3	Resting
RLKI12	2	2013-07-27 04:09:00	3	Resting
RLKI12	2	2013-07-27 04:10:00	3	Foraging
RLKI12	2	2013-07-27 04:11:00	3	Resting
RLKI12	2	2013-07-27 04:12:00	3	Resting
RLKI12	2	2013-07-27 04:13:00	3	Resting
RLKI12	2	2013-07-27 04:14:00	3	Resting
RLKI12	2	2013-07-27 04:15:00	3	Foraging
RLKI12	2	2013-07-27 04:16:00	3	Flight
RLKI12	2	2013-07-27 04:17:00	3	Flight
RLKI12	2	2013-07-27 04:18:00	3	Flight
RLKI12	2	2013-07-27 04:19:00	3	Flight
RLKI12	2	2013-07-27 04:20:00	3	Resting
RLKI12	2	2013-07-27 04:21:00	3	Resting
RLKI12	2	2013-07-27 04:22:00	3	Resting
RLKI12	2	2013-07-27 04:23:00	3	Resting
RLKI12	2	2013-07-27 04:24:00	3	Resting
RLKI12	2	2013-07-27 04:25:00	3	Resting
RLKI12	2	2013-07-27 04:26:00	3	Resting
RLKI12	2	2013-07-27 04:27:00	3	Resting
RLKI12	2	2013-07-27 04:28:00	3	Resting
RLKI12	2	2013-07-27 04:29:00	3	Foraging
RLKI12	2	2013-07-27 04:30:00	3	Foraging
RLKI12	2	2013-07-27 04:31:00	3	Foraging
RLKI12	2	2013-07-27 04:32:00	3	Resting
RLKI12	2	2013-07-27 04:33:00	3	Resting
RLKI12	2	2013-07-27 04:34:00	3	Foraging
RLKI12	2	2013-07-27 04:35:00	3	Resting
RLKI12	2	2013-07-27 04:36:00	3	Flight
RLKI12	2	2013-07-27 04:37:00	3	Flight
RLKI12	2	2013-07-27 04:38:00	3	Resting
RLKI12	2	2013-07-27 04:39:00	3	Resting
RLKI12	2	2013-07-27 04:40:00	3	Resting
RLKI12	2	2013-07-27 04:41:00	3	Resting
RLKI12	2	2013-07-27 04:42:00	3	Resting
RLKI12	2	2013-07-27 04:43:00	3	Resting
RLKI12	2	2013-07-27 04:44:00	3	Resting
RLKI12	2	2013-07-27 04:45:00	3	Resting
RLKI12	2	2013-07-27 04:46:00	3	Resting
RLKI12	2	2013-07-27 04:47:00	3	Resting
RLKI12	2	2013-07-27 04:48:00	3	Resting
RLKI12	2	2013-07-27 04:49:00	3	Resting
RLKI12	2	2013-07-27 04:50:00	3	Resting
RLKI12	2	2013-07-27 04:51:00	3	Resting
RLKI12	2	2013-07-27 04:52:00	3	Resting
RLKI12	2	2013-07-27 04:53:00	3	Resting
RLKI12	2	2013-07-27 04:54:00	3	Resting
RLKI12	2	2013-07-27 04:55:00	4	Resting
RLKI12	2	2013-07-27 04:56:00	4	Resting
RLKI12	2	2013-07-27 04:57:00	4	Resting
RLKI12	2	2013-07-27 04:58:00	4	Resting
RLKI12	2	2013-07-27 04:59:00	4	Resting
RLKI12	2	2013-07-27 05:00:00	4	Resting
RLKI12	2	2013-07-27 05:01:00	4	Resting
RLKI12	2	2013-07-27 05:02:00	4	Resting
RLKI12	2	2013-07-27 05:03:00	4	Resting
RLKI12	2	2013-07-27 05:04:00	4	Resting
RLKI12	2	2013-07-27 05:05:00	4	Resting
RLKI12	2	2013-07-27 05:06:00	4	Flight
RLKI12	2	2013-07-27 05:07:00	4	Flight
RLKI12	2	2013-07-27 05:08:00	4	Resting
RLKI12	2	2013-07-27 05:09:00	4	Resting
RLKI12	2	2013-07-27 05:10:00	4	Resting
RLKI12	2	2013-07-27 05:11:00	4	Flight
RLKI12	2	2013-07-27 05:12:00	4	Flight
RLKI12	2	2013-07-27 05:13:00	4	Flight
RLKI12	2	2013-07-27 05:14:00	4	Flight
RLKI12	2	2013-07-27 05:15:00	4	Flight
RLKI12	2	2013-07-27 05:16:00	4	Flight
RLKI12	2	2013-07-27 05:17:00	4	Flight
RLKI12	2	2013-07-27 05:18:00	4	Flight
RLKI12	2	2013-07-27 05:19:00	4	Flight
RLKI12	2	2013-07-27 05:20:00	4	Flight
RLKI12	2	2013-07-27 05:21:00	4	Flight
RLKI12	2	2013-07-27 05:22:00	4	Flight
RLKI12	2	2013-07-27 05:23:00	4	Flight
RLKI12	2	2013-07-27 05:24:00	4	Flight
RLKI12	2	2013-07-27 05:25:00	4	Flight
RLKI12	2	2013-07-27 05:26:00	4	Flight
RLKI12	2	2013-07-27 05:27:00	4	Resting
RLKI12	2	2013-07-27 05:28:00	4	Resting
RLKI12	2	2013-07-27 05:29:00	4	Resting
RLKI12	2	2013-07-27 05:30:00	4	Resting
RLKI12	2	2013-07-27 05:31:00	4	Resting
RLKI12	2	2013-07-27 05:32:00	4	Resting
RLKI12	2	2013-07-27 05:33:00	4	Foraging
RLKI12	2	2013-07-27 05:34:00	4	Flight
RLKI12	2	2013-07-27 05:35:00	4	Flight
RLKI12	2	2013-07-27 05:36:00	4	Flight
RLKI12	2	2013-07-27 05:37:00	4	Flight
RLKI12	2	2013-07-27 05:38:00	4	Flight
RLKI12	2	2013-07-27 05:39:00	4	Flight
RLKI12	2	2013-07-27 05:40:00	4	Flight
RLKI12	2	2013-07-27 05:41:00	4	Flight
RLKI12	2	2013-07-27 05:42:00	4	Resting
RLKI12	2	2013-07-27 05:43:00	4	Resting
RLKI12	2	2013-07-27 05:44:00	4	Resting
RLKI12	2	2013-07-27 05:45:00	4	Resting
RLKI12	2	2013-07-27 05:46:00	4	Resting
RLKI12	2	2013-07-27 05:47:00	4	Resting
RLKI12	2	2013-07-27 05:48:00	4	Resting
RLKI12	2	2013-07-27 05:49:00	4	Resting
RLKI12	2	2013-07-27 05:50:00	4	Resting
RLKI12	2	2013-07-27 05:51:00	4	Resting
RLKI12	2	2013-07-27 05:52:00	4	Foraging
RLKI12	2	2013-07-27 05:53:00	4	Foraging
RLKI12	2	2013-07-27 05:54:00	4	Foraging
RLKI12	2	2013-07-27 05:55:00	4	Foraging
RLKI12	2	2013-07-27 05:56:00	4	Foraging
RLKI12	2	2013-07-27 05:57:00	4	Foraging
RLKI12	2	2013-07-27 05:58:00	4	Foraging
RLKI12	2	2013-07-27 05:59:00	4	Flight
RLKI12	2	2013-07-27 06:00:00	4	Flight
RLKI12	2	2013-07-27 06:01:00	4	Flight
RLKI12	2	2013-07-27 06:02:00	4	Flight
RLKI12	2	2013-07-27 06:03:00	4	Flight
RLKI12	2	2013-07-27 06:04:00	4	Flight
RLKI12	2	2013-07-27 06:05:00	4	Flight
RLKI12	2	2013-07-27 06:06:00	4	Flight
RLKI12	2	2013-07-27 06:07:00	4	Flight
RLKI12	2	2013-07-27 06:08:00	4	Flight
RLKI12	2	2013-07-27 06:09:00	4	Flight
RLKI12	2	2013-07-27 06:10:00	4	Flight
RLKI12	2	2013-07-27 06:11:00	4	Flight
RLKI12	2	2013-07-27 06:12:00	4	Flight
RLKI12	2	2013-07-27 06:13:00	4	Flight
RLKI12	2	2013-07-27 06:14:00	4	Flight
RLKI12	2	2013-07-27 06:15:00	4	Flight
RLKI12	2	2013-07-27 06:16:00	4	Flight
RLKI12	2	2013-07-27 06:17:00	4	Flight
RLKI12	2	2013-07-27 06:18:00	4	Flight
RLKI12	2	2013-07-27 06:19:00	4	Flight
RLKI12	2	2013-07-27 06:20:00	4	Flight
RLKI12	2	2013-07-27 06:21:00	4	Flight
RLKI12	2	2013-07-27 06:22:00	4	Flight
RLKI12	2	2013-07-27 06:23:00	4	Flight
RLKI12	2	2013-07-27 06:24:00	4	Flight
RLKI12	2	2013-07-27 06:25:00	4	Flight
RLKI12	2	2013-07-27 06:26:00	4	Flight
RLKI12	2	2013-07-27 06:27:00	4	Flight
RLKI12	2	2013-07-27 06:28:00	4	Flight
RLKI12	2	2013-07-27 06:29:00	4	Flight
RLKI12	2	2013-07-27 06:30:00	4	Flight
RLKI12	2	2013-07-27 06:31:00	4	Flight
RLKI12	2	2013-07-27 06:32:00	4	Flight
RLKI12	2	2013-07-27 06:33:00	4	Flight
RLKI12	2	2013-07-27 06:34:00	4	Flight
RLKI12	2	2013-07-27 06:35:00	4	Flight
RLKI12	2	2013-07-27 06:36:00	4	Flight
RLKI12	2	2013-07-27 06:37:00	4	Flight
RLKI12	2	2013-07-27 06:38:00	4	Flight
RLKI12	2	2013-07-27 06:39:00	4	Flight
RLKI12	2	2013-07-27 06:40:00	4	Flight
RLKI12	2	2013-07-27 06:41:00	4	Flight
RLKI12	2	2013-07-27 06:42:00	4	Flight
RLKI12	2	2013-07-27 06:43:00	4	Flight
RLKI12	2	2013-07-27 06:44:00	4	Flight
RLKI12	2	2013-07-27 06:45:00	4	Flight
RLKI12	2	2013-07-27 06:46:00	4	Flight
RLKI12	2	2013-07-27 06:47:00	4	Flight
RLKI12	2	2013-07-27 06:48:00	4	Flight
RLKI12	2	2013-07-27 06:49:00	4	Flight
RLKI12	2	2013-07-27 06:50:00	4	Flight
RLKI12	2	2013-07-27 06:51:00	4	Flight
RLKI12	2	2013-07-27 06:52:00	4	Flight
RLKI12	2	2013-07-27 06:53:00	4	Flight
RLKI12	2	2013-07-27 06:54:00	4	Flight
RLKI12	2	2013-07-27 06:55:00	4	Flight
RLKI12	2	2013-07-27 06:56:00	4	Flight
RLKI12	2	2013-07-27 06:57:00	4	Flight
RLKI12	2	2013-07-27 06:58:00	4	Flight
RLKI12	2	2013-07-27 06:59:00	4	Flight
RLKI12	2	2013-07-27 07:00:00	4	Flight
RLKI12	2	2013-07-27 07:01:00	4	Flight
RLKI12	2	2013-07-27 07:02:00	4	Flight
RLKI12	2	2013-07-27 07:03:00	4	Flight
RLKI12	2	2013-07-27 07:04:00	4	Flight
RLKI12	2	2013-07-27 07:05:00	4	Flight
RLKI12	2	2013-07-27 07:06:00	4	Flight
RLKI12	2	2013-07-27 07:07:00	4	Flight
RLKI12	2	2013-07-27 07:08:00	4	Flight
RLKI12	2	2013-07-27 07:09:00	4	Flight
RLKI12	2	2013-07-27 07:10:00	4	Flight
RLKI12	2	2013-07-27 07:11:00	1	Flight
RLKI12	2	2013-07-27 07:12:00	1	Flight
RLKI12	2	2013-07-27 07:13:00	1	Flight
RLKI12	2	2013-07-27 07:14:00	1	Flight
RLKI12	2	2013-07-27 07:15:00	1	Flight
RLKI12	2	2013-07-27 07:16:00	1	Flight
RLKI12	2	2013-07-27 07:17:00	1	Flight
RLKI12	2	2013-07-27 07:18:00	1	Flight
RLKI12	2	2013-07-27 07:19:00	1	Flight
RLKI12	2	2013-07-27 07:20:00	1	Flight
RLKI12	2	2013-07-27 07:21:00	1	Flight
RLKI12	2	2013-07-27 07:22:00	1	Flight
RLKI12	2	2013-07-27 07:23:00	1	Flight
RLKI12	2	2013-07-27 07:24:00	1	Flight
RLKI12	2	2013-07-27 07:25:00	1	Flight
RLKI12	2	2013-07-27 07:26:00	1	Flight
RLKI12	2	2013-07-27 07:27:00	1	Flight
RLKI12	2	2013-07-27 07:28:00	1	Flight
RLKI12	2	2013-07-27 07:29:00	1	Flight
RLKI12	2	2013-07-27 07:30:00	1	Flight
RLKI12	2	2013-07-27 07:31:00	1	Flight
RLKI12	2	2013-07-27 07:32:00	1	Flight
RLKI12	2	2013-07-27 07:33:00	1	Flight
[truncated: 5,902 more rows]
